# Supplementary material for: Methyl 3-[(chloro­meth­oxy)carbon­yloxy]-7-hy­droxy­cholan-24-oate
Source: Acta Crystallogr Sect E Struct Rep Online. 2013 Jun 29;69(Pt 7):o1186. doi: 10.1107/S160053681301725X (PMC3770440; doi:10.1107/S160053681301725X)
Supplement: Supplementary file 2 [file e-69-o1186-Isup2.hkl]

# 
# h,k,l, Fc-squared, Fo-squared, sigma(Fo-squared) and status flag 
# 
data_I
_shelx_title ' 70425C in P2(1)2(1)2(1)' 
_shelx_refln_list_code          4 
_shelx_F_calc_maximum      226.75 
_exptl_crystal_F_000      1080.00 
_reflns_d_resolution_high  0.7987 
 
loop_ 
 _symmetry_equiv_pos_as_xyz 
 'x, y, z' 
 '-x+1/2, -y, z+1/2' 
 '-x, y+1/2, -z+1/2' 
 'x+1/2, -y+1/2, -z' 
 
_cell_length_a     7.8896 
_cell_length_b    10.9493 
_cell_length_c    30.6828 
_cell_angle_alpha  90.000 
_cell_angle_beta   90.000 
_cell_angle_gamma  90.000 
 
_shelx_F_squared_multiplier     1.000 
 
loop_ 
 _refln_index_h 
 _refln_index_k 
 _refln_index_l 
 _refln_F_squared_calc 
 _refln_F_squared_meas 
 _refln_F_squared_sigma 
 _refln_observed_status 
   2   0   0    51414.71    47751.36    520.07 o 
   4   0   0      306.16      328.82      9.14 o 
   6   0   0     1678.37     1618.95     40.76 o 
   8   0   0        5.92       32.61     23.23 o 
   1   1   0    10151.53     9632.12    139.61 o 
   2   1   0       85.12       73.83      3.94 o 
   3   1   0     1187.37     1229.52     15.67 o 
   4   1   0     1512.27     1589.94     20.38 o 
   5   1   0        1.20        5.26      5.20 o 
   6   1   0      367.34      379.32     15.34 o 
   7   1   0      257.35      267.35     15.53 o 
   8   1   0       15.16       35.06     16.52 o 
   9   1   0        1.66        7.70     19.02 o 
   0   2   0     9124.63     8291.33     95.79 o 
   1   2   0      158.37      166.86      6.09 o 
   2   2   0     3245.10     3220.13     28.86 o 
   3   2   0        0.25        7.01      4.01 o 
   4   2   0      796.17      823.31     14.48 o 
   5   2   0      109.47      105.36      8.37 o 
   6   2   0      713.44      657.98     18.26 o 
   7   2   0        9.37       -8.03     10.36 o 
   8   2   0       37.84       38.73     24.46 o 
   9   2   0        3.91       12.63     21.09 o 
   1   3   0        0.57       14.55      9.59 o 
   2   3   0     3142.38     3327.12     73.08 o 
   3   3   0      117.75      127.17      6.46 o 
   4   3   0      500.27      486.94     11.55 o 
   5   3   0      114.57      108.70      8.04 o 
   6   3   0      108.23       97.45      9.26 o 
   7   3   0      115.60      158.51     15.30 o 
   8   3   0        4.33        4.22     12.91 o 
   9   3   0        2.53       -1.34     19.17 o 
   0   4   0      945.16      953.47     36.61 o 
   1   4   0      217.29      228.26     12.12 o 
   2   4   0      452.41      451.86      8.15 o 
   3   4   0       57.42       64.52      5.75 o 
   4   4   0        3.94        3.02      5.35 o 
   5   4   0        8.59        6.37      7.51 o 
   6   4   0      265.95      312.28     15.67 o 
   7   4   0        7.94       15.75     11.71 o 
   8   4   0       18.31       36.43     13.96 o 
   9   4   0       26.41       49.16     17.60 o 
   1   5   0      255.03      260.57      9.34 o 
   2   5   0       76.32       72.49      5.04 o 
   3   5   0       29.05       18.04      4.84 o 
   4   5   0      144.89      138.85      8.49 o 
   5   5   0      275.02      259.78     11.85 o 
   6   5   0        0.46        9.36     11.66 o 
   7   5   0       28.35       27.99     12.59 o 
   8   5   0       24.56       18.65     14.46 o 
   9   5   0        5.47      -16.34     16.34 o 
   0   6   0     2298.85     2178.21     42.14 o 
   1   6   0        0.38       -4.82      4.82 o 
   2   6   0       13.99       10.64      4.16 o 
   3   6   0      577.15      604.88     11.79 o 
   4   6   0       72.21       75.09      9.40 o 
   5   6   0      357.63      323.07     17.31 o 
   6   6   0       22.65       30.87     10.12 o 
   7   6   0       17.91        9.40     12.55 o 
   8   6   0       17.64       30.90     22.90 o 
   1   7   0     1042.34     1028.52     20.95 o 
   2   7   0     1026.73     1037.41     23.58 o 
   3   7   0      334.93      321.65     13.08 o 
   4   7   0       16.27       26.25      9.86 o 
   5   7   0       15.24       10.19     14.27 o 
   6   7   0        0.06       -1.83     14.98 o 
   7   7   0        3.13        8.28     17.94 o 
   8   7   0        0.19       -4.98     28.11 o 
   0   8   0      661.48      635.63     26.48 o 
   1   8   0      265.05      284.52     13.38 o 
   2   8   0      190.18      183.01     12.10 o 
   3   8   0       14.78       20.22     12.25 o 
   4   8   0       81.55       64.40     15.83 o 
   5   8   0       76.51       79.53     18.46 o 
   6   8   0        0.58      -20.09     20.09 o 
   7   8   0        7.33      -18.11     19.34 o 
   1   9   0      692.63      686.23     20.10 o 
   2   9   0       14.56       20.18      9.46 o 
   3   9   0      112.21       90.55     14.05 o 
   4   9   0       83.99       98.54     19.21 o 
   5   9   0        2.11        7.19     16.54 o 
   6   9   0       16.95       20.89     18.49 o 
   7   9   0        6.80       23.07     21.19 o 
   0  10   0       69.10       55.12     17.67 o 
   1  10   0       58.11       51.40     10.96 o 
   2  10   0       23.84        5.14      9.82 o 
   3  10   0      198.37      200.58     23.78 o 
   4  10   0       68.86       81.58     20.78 o 
   5  10   0        6.47       25.88     19.15 o 
   6  10   0        5.83       36.38     23.23 o 
   1  11   0      369.53      402.35     27.94 o 
   2  11   0        0.29      -11.61     11.61 o 
   3  11   0       37.23       44.48     33.90 o 
   4  11   0       87.29      110.18     24.25 o 
   5  11   0       14.09        5.46     20.67 o 
   0  12   0        0.23      -10.77     17.31 o 
   1  12   0       15.16       12.15     13.59 o 
   2  12   0      119.45       86.00     19.99 o 
   3  12   0       12.37       53.75     22.89 o 
   4  12   0       52.69       60.00     25.16 o 
   1  13   0        9.19      -16.90     18.85 o 
   2  13   0       47.04       36.37     25.11 o 
   3  13   0       12.51        3.91     23.69 o 
   1   0   1       44.12       34.23      3.33 o 
   2   0   1      939.35      929.92     13.26 o 
   3   0   1     5814.70     6052.35     64.36 o 
   4   0   1       32.57       32.93      3.84 o 
   5   0   1      603.44      630.47     16.04 o 
   6   0   1      151.74      165.43     19.24 o 
   7   0   1       20.09       12.67      9.07 o 
   8   0   1        0.78       23.74     15.88 o 
   9   0   1        1.47       22.45     19.06 o 
  -9   1   1        2.52        3.06     18.10 o 
  -8   1   1       14.54       35.84     16.37 o 
  -7   1   1      544.90      561.25     19.54 o 
  -6   1   1       24.61       21.98      7.73 o 
  -5   1   1       32.08       33.41      6.56 o 
  -4   1   1       58.32       54.88      5.33 o 
  -3   1   1      458.89      430.37     12.88 o 
  -2   1   1      940.93     1063.73     19.08 o 
  -1   1   1    14441.03    13409.78    150.77 o 
   0   1   1       22.54       -7.61      7.61 o 
   1   1   1    14676.19    13259.44    149.64 o 
   2   1   1      957.59     1078.93     12.49 o 
   3   1   1      450.94      413.92      8.56 o 
   4   1   1       59.42       45.08      5.03 o 
   5   1   1       34.24       43.62      8.89 o 
   6   1   1       23.23       24.76      7.13 o 
   7   1   1      554.53      582.32     23.01 o 
   8   1   1       14.12        3.48     12.53 o 
   9   1   1        2.63       13.21     22.72 o 
  -9   2   1        4.10       19.57     19.13 o 
  -8   2   1        9.10       -2.89     21.33 o 
  -7   2   1       75.49       88.16     13.13 o 
  -6   2   1      301.01      329.49     14.43 o 
  -5   2   1      533.24      515.81     13.02 o 
  -4   2   1      816.17      762.24     14.02 o 
  -3   2   1      975.76      977.06     14.27 o 
  -2   2   1     4050.08     3872.24     42.17 o 
  -1   2   1     2903.12     2826.72     31.79 o 
   0   2   1      870.23      918.26     11.64 o 
   1   2   1     2892.09     2701.09     60.91 o 
   2   2   1     4067.10     3834.85     35.93 o 
   3   2   1      994.09      994.89     18.61 o 
   4   2   1      827.78      765.31     13.76 o 
   5   2   1      540.90      530.23     12.93 o 
   6   2   1      303.16      306.91     14.12 o 
   7   2   1       75.03       61.09     12.09 o 
   8   2   1        9.11       16.40     13.22 o 
   9   2   1        4.01        6.52     18.99 o 
  -9   3   1        2.37      -17.19     18.47 o 
  -8   3   1       26.16       28.09     13.79 o 
  -7   3   1       84.43      104.97     16.79 o 
  -6   3   1      140.96      115.96      9.52 o 
  -5   3   1      307.43      302.88     10.67 o 
  -4   3   1      420.67      440.27     11.08 o 
  -3   3   1     1119.18     1079.02     17.52 o 
  -2   3   1      267.31      273.32      6.98 o 
  -1   3   1     2789.11     2743.73     30.68 o 
   0   3   1     1983.02     1985.32     25.13 o 
   1   3   1     2796.02     2769.45     28.44 o 
   2   3   1      261.21      265.63      6.93 o 
   3   3   1     1124.19     1103.76     15.75 o 
   4   3   1      417.04      423.53     10.78 o 
   5   3   1      311.33      307.33     10.58 o 
   6   3   1      143.19      129.21     13.03 o 
   7   3   1       81.97       96.29     14.27 o 
   8   3   1       26.72       28.12     12.66 o 
   9   3   1        2.42        3.16     20.01 o 
  -9   4   1        7.90       20.29     16.76 o 
  -8   4   1       24.72       25.20     13.97 o 
  -7   4   1      144.19      149.42     16.13 o 
  -6   4   1       41.86       34.93      8.45 o 
  -5   4   1      132.38      116.37      8.50 o 
  -4   4   1      408.67      395.18     11.12 o 
  -3   4   1      134.45      116.10      6.77 o 
  -2   4   1      592.41      532.89      9.92 o 
  -1   4   1      216.02      196.66      7.24 o 
   0   4   1      550.00      578.25     11.73 o 
   1   4   1      226.59      213.88      7.42 o 
   2   4   1      586.66      556.03     12.97 o 
   3   4   1      141.62      139.43      7.04 o 
   4   4   1      413.65      404.39     11.17 o 
   5   4   1      126.97      132.75     12.87 o 
   6   4   1       41.50       31.63      9.02 o 
   7   4   1      144.72      148.67     15.79 o 
   8   4   1       24.72       44.73     13.96 o 
   9   4   1        7.96        4.52     16.37 o 
  -9   5   1        4.06        1.59     24.11 o 
  -8   5   1       36.70       49.75     17.69 o 
  -7   5   1       57.85       73.34     13.86 o 
  -6   5   1      189.81      192.77     13.73 o 
  -5   5   1       14.63       -0.31      6.62 o 
  -4   5   1       56.51       55.03      7.09 o 
  -3   5   1       17.09       14.17      4.85 o 
  -2   5   1      956.30      968.54     17.06 o 
  -1   5   1      455.60      450.81     11.64 o 
   0   5   1      235.88      233.61      8.87 o 
   1   5   1      437.62      422.02     11.99 o 
   2   5   1      945.21      961.07     12.99 o 
   3   5   1       16.13       14.68      4.14 o 
   4   5   1       56.13       52.87      6.48 o 
   5   5   1       13.01       14.18      6.82 o 
   6   5   1      189.65      195.34     13.19 o 
   7   5   1       56.14       55.82     12.64 o 
   8   5   1       36.47       38.92     15.68 o 
   9   5   1        4.12      -17.05     17.05 o 
  -8   6   1        3.35       10.13     14.96 o 
  -7   6   1       12.42       24.53     13.69 o 
  -6   6   1       13.25       24.46      9.79 o 
  -5   6   1      212.75      226.58     11.93 o 
  -4   6   1       69.50       72.68      7.84 o 
  -3   6   1      406.30      399.15     10.84 o 
  -2   6   1      234.65      246.50      7.34 o 
  -1   6   1        7.61       12.51      5.42 o 
   0   6   1       76.88       65.13      6.86 o 
   1   6   1        6.97        5.80      5.46 o 
   2   6   1      226.48      237.65      7.20 o 
   3   6   1      399.61      383.03     12.36 o 
   4   6   1       68.58       55.92      7.39 o 
   5   6   1      212.25      242.36     23.24 o 
   6   6   1       13.80       19.26      9.79 o 
   7   6   1       12.26       -0.88     12.16 o 
   8   6   1        3.36       11.84     25.52 o 
  -8   7   1       17.41       17.24     27.68 o 
  -7   7   1        8.79       11.10     17.56 o 
  -6   7   1      145.61      140.13     15.64 o 
  -5   7   1      153.76      125.68     14.05 o 
  -4   7   1      177.78      171.27     31.17 o 
  -3   7   1      238.38      236.38     15.28 o 
  -2   7   1       18.18       23.11      6.99 o 
  -1   7   1      872.77      811.68     18.69 o 
   0   7   1      297.08      325.08     12.64 o 
   1   7   1      870.03      827.70     23.74 o 
   2   7   1       16.92       18.49      6.65 o 
   3   7   1      235.25      248.14     12.08 o 
   4   7   1      177.07      186.68     14.54 o 
   5   7   1      151.16      136.00     18.46 o 
   6   7   1      147.81      134.87     20.96 o 
   7   7   1        8.95       21.49     17.07 o 
   8   7   1       17.41       11.49     29.50 o 
  -7   8   1       23.84        3.53     26.22 o 
  -6   8   1       17.41       20.11     18.14 o 
  -5   8   1       75.32       42.63     17.13 o 
  -4   8   1      151.80      158.91     15.16 o 
  -3   8   1       71.75       68.32      9.91 o 
  -2   8   1      147.17      141.93     11.29 o 
  -1   8   1       36.23       23.10      7.68 o 
   0   8   1        9.30       -2.02      7.00 o 
   1   8   1       37.95        9.21      7.89 o 
   2   8   1      142.79      163.56     11.76 o 
   3   8   1       73.05       54.96      9.77 o 
   4   8   1      150.28      146.42     31.87 o 
   5   8   1       74.30       96.17     25.43 o 
   6   8   1       17.13       20.45     17.63 o 
   7   8   1       24.09       22.51     20.75 o 
  -7   9   1        1.49       -8.75     20.57 o 
  -6   9   1       84.99       66.23     20.08 o 
  -5   9   1      192.69      221.50     25.95 o 
  -4   9   1      235.38      260.20     25.19 o 
  -3   9   1      413.93      431.09     17.19 o 
  -2   9   1      399.44      401.22     16.59 o 
  -1   9   1      201.04      210.80     13.79 o 
   0   9   1       78.67       62.30     10.29 o 
   1   9   1      200.83      203.61     13.81 o 
   2   9   1      396.69      394.05     16.30 o 
   3   9   1      411.53      386.69     19.11 o 
   4   9   1      236.25      275.14     25.58 o 
   5   9   1      190.83      201.59     23.99 o 
   6   9   1       84.66       56.15     20.56 o 
   7   9   1        1.39      -21.36     21.36 o 
  -6  10   1       24.04       20.91     21.32 o 
  -5  10   1      144.74      186.64     25.07 o 
  -4  10   1       68.95       48.47     18.82 o 
  -3  10   1        0.16       -0.31     12.11 o 
  -2  10   1      193.07      174.72     14.58 o 
  -1  10   1       16.25       16.03      9.81 o 
   0  10   1      312.51      309.76     17.18 o 
   1  10   1       16.96       12.62     10.19 o 
   2  10   1      190.57      212.92     15.64 o 
   3  10   1        0.24       20.63     15.94 o 
   4  10   1       69.40       69.61     19.91 o 
   5  10   1      145.13      147.32     22.90 o 
   6  10   1       23.67       40.09     23.85 o 
  -5  11   1       35.87       33.16     30.79 o 
  -4  11   1       52.55       78.50     37.26 o 
  -3  11   1      139.00      134.62     25.01 o 
  -2  11   1      171.70      184.36     16.33 o 
  -1  11   1       17.69       14.92     13.01 o 
   0  11   1       54.69       45.89     11.96 o 
   1  11   1       17.55       18.86     11.90 o 
   2  11   1      173.10      165.69     18.65 o 
   3  11   1      138.63      162.18     38.48 o 
   4  11   1       52.41      111.75     25.01 o 
   5  11   1       36.43       22.97     21.72 o 
  -4  12   1       17.54       17.58     23.73 o 
  -3  12   1       26.41       58.38     23.54 o 
  -2  12   1       24.59       22.71     14.16 o 
  -1  12   1        0.28        1.04     12.85 o 
   0  12   1        4.36      -12.01     12.01 o 
   1  12   1        0.25       -0.20     13.05 o 
   2  12   1       24.98       28.69     16.29 o 
   3  12   1       26.11       -1.15     41.09 o 
   4  12   1       17.46       10.20     42.98 o 
  -3  13   1       85.44       92.06     26.27 o 
  -2  13   1       56.07       14.78     24.01 o 
  -1  13   1        0.75       -4.66     20.83 o 
   0  13   1        0.62        8.25     15.03 o 
   1  13   1        0.74        6.49     16.96 o 
   2  13   1       55.74       58.96     25.40 o 
   3  13   1       85.76       63.46     25.00 o 
   1   0   2     1031.64      988.30     15.13 o 
   2   0   2    20536.26    19726.80    300.52 o 
   3   0   2       99.94      104.49      5.53 o 
   4   0   2     2152.55     2239.46     24.86 o 
   5   0   2     1380.48     1369.49     19.94 o 
   6   0   2      940.36      957.81     21.66 o 
   7   0   2      150.03      160.70     15.50 o 
   8   0   2       13.54       12.08     14.83 o 
   9   0   2       34.20       36.37     19.69 o 
  -9   1   2        8.11       39.42     20.55 o 
  -8   1   2        7.07       17.76     18.94 o 
  -7   1   2      121.26      132.05     12.53 o 
  -6   1   2      444.29      405.47     17.90 o 
  -5   1   2       15.14       11.96      5.75 o 
  -4   1   2      248.50      252.72      8.92 o 
  -3   1   2      244.63      236.93      6.95 o 
  -2   1   2     4065.50     3976.37     40.74 o 
  -1   1   2     2578.45     2537.47     34.37 o 
   0   1   2     4950.22     4828.63    165.19 o 
   1   1   2     2569.60     2394.47     63.33 o 
   2   1   2     4079.75     3976.76     32.66 o 
   3   1   2      226.59      211.00      6.25 o 
   4   1   2      261.81      267.83      8.13 o 
   5   1   2       17.07       14.53      6.38 o 
   6   1   2      440.12      448.88     13.76 o 
   7   1   2      121.43      101.92     13.68 o 
   8   1   2        7.27        6.15     12.84 o 
   9   1   2        7.84       33.22     20.57 o 
  -9   2   2       29.82       55.74     25.52 o 
  -8   2   2       18.60       27.58     16.86 o 
  -7   2   2       37.64       44.47     10.21 o 
  -6   2   2     1018.61     1034.55     23.05 o 
  -5   2   2      282.98      239.67     11.37 o 
  -4   2   2      381.90      399.83     10.48 o 
  -3   2   2      697.37      718.01     13.88 o 
  -2   2   2    10150.08    10120.74     76.51 o 
  -1   2   2     1570.94     1483.29     20.16 o 
   0   2   2    42263.57    37683.39    287.61 o 
   1   2   2     1551.84     1471.69     34.96 o 
   2   2   2    10174.05    10221.31     75.84 o 
   3   2   2      697.34      698.87     11.79 o 
   4   2   2      378.76      388.78      9.97 o 
   5   2   2      290.78      257.05      9.97 o 
   6   2   2     1017.56      981.23     22.08 o 
   7   2   2       37.76       35.05     17.21 o 
   8   2   2       18.35       51.37     14.75 o 
   9   2   2       30.22       34.79     20.50 o 
  -9   3   2        9.10       29.52     19.93 o 
  -8   3   2       45.60       35.12     13.82 o 
  -7   3   2      218.51      219.01     27.72 o 
  -6   3   2      171.21      180.19     12.22 o 
  -5   3   2      646.46      628.73     14.61 o 
  -4   3   2      100.35       98.90      6.91 o 
  -3   3   2      690.50      690.32     14.46 o 
  -2   3   2     1059.08     1057.75     14.24 o 
  -1   3   2       29.52       31.41      5.00 o 
   0   3   2     8571.21     8470.78     71.54 o 
   1   3   2       25.93       33.11      5.24 o 
   2   3   2     1071.80     1059.98     30.57 o 
   3   3   2      682.44      661.52     11.81 o 
   4   3   2      107.35       98.91      7.58 o 
   5   3   2      642.98      653.40     14.41 o 
   6   3   2      172.66      194.97     21.87 o 
   7   3   2      217.62      213.86     16.82 o 
   8   3   2       45.89       39.56     13.60 o 
   9   3   2        9.39        8.09     19.23 o 
  -9   4   2       16.85       27.15     16.24 o 
  -8   4   2        4.18       14.77     13.75 o 
  -7   4   2      191.05      243.83     24.42 o 
  -6   4   2       19.78        8.22      9.49 o 
  -5   4   2      177.22      209.40     10.81 o 
  -4   4   2        1.84        0.04      5.12 o 
  -3   4   2      812.32      730.59     13.54 o 
  -2   4   2      298.70      288.89      7.71 o 
  -1   4   2     1930.37     1948.58     25.03 o 
   0   4   2       27.61       16.46      4.03 o 
   1   4   2     1912.08     1936.56     27.58 o 
   2   4   2      287.86      277.46      9.48 o 
   3   4   2      817.02      744.71     14.22 o 
   4   4   2        1.39       -4.56      4.56 o 
   5   4   2      173.94      192.71     10.12 o 
   6   4   2       18.53        3.71      8.15 o 
   7   4   2      191.73      188.53     27.10 o 
   8   4   2        4.00       30.50     13.80 o 
   9   4   2       16.64       19.50     17.33 o 
  -9   5   2        0.52       12.14     17.50 o 
  -8   5   2        0.85       -0.19     13.71 o 
  -7   5   2       52.35       48.17     13.19 o 
  -6   5   2      125.86       86.63     10.68 o 
  -5   5   2       60.24       44.29      7.43 o 
  -4   5   2      295.88      285.39     10.47 o 
  -3   5   2       84.74       97.09      6.90 o 
  -2   5   2       89.23       81.04      5.20 o 
  -1   5   2      160.44      140.94      8.11 o 
   0   5   2       29.19       22.63      4.97 o 
   1   5   2      153.70      121.68      7.47 o 
   2   5   2       83.32       78.75      7.89 o 
   3   5   2       78.14       73.28      5.36 o 
   4   5   2      291.87      305.58     10.43 o 
   5   5   2       59.70       48.26      8.79 o 
   6   5   2      125.46      110.59     11.38 o 
   7   5   2       53.16       52.00     12.69 o 
   8   5   2        0.91       14.06     14.68 o 
   9   5   2        0.53       17.18     17.08 o 
  -8   6   2        0.90        1.41     15.03 o 
  -7   6   2       19.52       10.17     12.82 o 
  -6   6   2       56.82       40.23     10.53 o 
  -5   6   2       16.03       19.98      7.51 o 
  -4   6   2      200.39      204.63     13.99 o 
  -3   6   2       28.43       29.95      5.93 o 
  -2   6   2      272.47      294.23     12.64 o 
  -1   6   2     1031.03     1063.03     19.84 o 
   0   6   2      708.63      707.37     15.81 o 
   1   6   2     1035.07     1057.54     23.27 o 
   2   6   2      273.90      282.67      7.56 o 
   3   6   2       27.12       21.24      5.21 o 
   4   6   2      203.71      218.71     14.58 o 
   5   6   2       15.31       12.78      8.52 o 
   6   6   2       55.89       35.20     10.18 o 
   7   6   2       19.52       28.06     12.93 o 
   8   6   2        0.84       13.10     15.32 o 
  -8   7   2        3.03       -0.34     29.16 o 
  -7   7   2        1.32       13.20     18.29 o 
  -6   7   2       55.89       53.26     22.84 o 
  -5   7   2      170.56      181.18     15.65 o 
  -4   7   2      229.76      226.09     15.80 o 
  -3   7   2      200.59      203.71     14.42 o 
  -2   7   2      528.10      523.19     15.58 o 
  -1   7   2      218.75      199.42     18.10 o 
   0   7   2      882.65      923.15     19.63 o 
   1   7   2      217.20      190.84     11.12 o 
   2   7   2      518.85      520.91     15.04 o 
   3   7   2      194.33      211.91     17.36 o 
   4   7   2      229.54      258.05     21.68 o 
   5   7   2      168.28      188.99     20.28 o 
   6   7   2       55.22       33.05     15.92 o 
   7   7   2        1.35       13.71     17.13 o 
   8   7   2        2.87       -7.47     26.43 o 
  -7   8   2        5.53      -15.74     26.10 o 
  -6   8   2      160.40      127.29     22.01 o 
  -5   8   2      236.29      239.17     23.19 o 
  -4   8   2      188.78      179.51     16.29 o 
  -3   8   2       32.97       36.20     14.63 o 
  -2   8   2       32.34       24.87      8.66 o 
  -1   8   2      154.61      151.89     11.54 o 
   0   8   2       71.40       46.82      8.78 o 
   1   8   2      151.90      155.26     11.77 o 
   2   8   2       32.16       26.97      8.52 o 
   3   8   2       32.91       30.25      8.83 o 
   4   8   2      185.20      144.88     19.33 o 
   5   8   2      239.86      229.19     33.52 o 
   6   8   2      162.14      166.61     22.57 o 
   7   8   2        5.27        2.91     18.93 o 
  -7   9   2        6.94       12.10     21.35 o 
  -6   9   2       26.01       23.85     19.13 o 
  -5   9   2      232.55      223.65     25.23 o 
  -4   9   2       22.07       55.26     18.47 o 
  -3   9   2       65.62       49.59     21.30 o 
  -2   9   2       88.75      109.50     12.11 o 
  -1   9   2      238.20      235.70     14.46 o 
   0   9   2       99.83      139.54     12.88 o 
   1   9   2      240.57      254.69     14.77 o 
   2   9   2       87.97       99.24     11.55 o 
   3   9   2       67.67       45.47     15.37 o 
   4   9   2       22.52       24.57     23.15 o 
   5   9   2      233.08      241.21     25.06 o 
   6   9   2       26.01       34.31     19.63 o 
   7   9   2        7.12       25.78     41.92 o 
  -6  10   2       44.72       77.07     37.93 o 
  -5  10   2      192.02      175.56     24.94 o 
  -4  10   2        8.95       45.78     18.89 o 
  -3  10   2       14.87       20.04     13.12 o 
  -2  10   2       72.50       71.03     12.15 o 
  -1  10   2       35.03       17.35     10.72 o 
   0  10   2        4.68        0.69     14.41 o 
   1  10   2       35.84       26.88     10.29 o 
   2  10   2       72.25       77.48     11.96 o 
   3  10   2       15.42       13.82     15.19 o 
   4  10   2        8.65        3.26     18.01 o 
   5  10   2      190.09      207.81     27.61 o 
   6  10   2       44.38       73.22     28.68 o 
  -5  11   2        9.71       22.18     26.15 o 
  -4  11   2       44.65       79.94     25.09 o 
  -3  11   2       86.83       97.84     21.67 o 
  -2  11   2        2.95        2.02     11.61 o 
  -1  11   2       53.12       72.83     12.93 o 
   0  11   2        0.78       -0.11     11.34 o 
   1  11   2       54.21       46.59     12.21 o 
   2  11   2        3.14       -4.83     13.43 o 
   3  11   2       87.14       57.08     19.95 o 
   4  11   2       44.60       78.35     31.51 o 
   5  11   2        9.76       19.85     22.27 o 
  -4  12   2       73.29      102.02     24.95 o 
  -3  12   2       13.07       16.00     21.50 o 
  -2  12   2       53.59       18.05     14.28 o 
  -1  12   2       34.65       17.36     13.46 o 
   0  12   2       21.37       14.44     15.79 o 
   1  12   2       34.37       15.29     13.45 o 
   2  12   2       52.95       45.96     20.39 o 
   3  12   2       12.85       10.02     23.02 o 
   4  12   2       73.81       69.91     26.63 o 
  -3  13   2       32.85       55.33     25.28 o 
  -2  13   2        9.32      -22.41     22.41 o 
  -1  13   2       20.39       20.78     15.50 o 
   0  13   2       10.90       17.91     15.21 o 
   1  13   2       20.29       -2.18     17.12 o 
   2  13   2        9.15       -7.99     22.23 o 
   3  13   2       32.72       30.36     32.61 o 
   1   0   3       83.88       75.07      3.60 o 
   2   0   3     2213.32     2173.08     23.62 o 
   3   0   3      113.65      109.06      6.08 o 
   4   0   3     1628.48     1604.12     20.20 o 
   5   0   3      358.47      372.17     15.82 o 
   6   0   3     1095.65     1033.91     22.71 o 
   7   0   3       71.38       48.20     12.45 o 
   8   0   3        5.11       15.00     13.16 o 
   9   0   3        5.73       14.89     19.53 o 
  -9   1   3        0.77       18.45     18.94 o 
  -8   1   3        1.65       -0.91     15.10 o 
  -7   1   3      782.44      783.85     21.99 o 
  -6   1   3      363.89      384.81     17.44 o 
  -5   1   3      867.04      897.23     17.21 o 
  -4   1   3      163.62      178.39      7.65 o 
  -3   1   3      372.21      358.79      9.85 o 
  -2   1   3     3436.92     3590.25     35.84 o 
  -1   1   3     5026.69     5013.01    126.96 o 
   0   1   3       32.56       26.61      2.66 o 
   1   1   3     5004.95     4808.76     61.55 o 
   2   1   3     3509.43     3613.22     31.00 o 
   3   1   3      374.54      362.63      7.77 o 
   4   1   3      159.81      181.78      7.62 o 
   5   1   3      864.73      873.49     15.46 o 
   6   1   3      367.50      378.77     15.10 o 
   7   1   3      779.09      752.26     25.89 o 
   8   1   3        1.37       -3.32     12.89 o 
   9   1   3        0.79       12.32     19.20 o 
  -9   2   3       29.32       13.14     19.79 o 
  -8   2   3       99.11      121.66     26.91 o 
  -7   2   3       10.38       17.91     11.36 o 
  -6   2   3      430.60      401.15     15.55 o 
  -5   2   3      197.55      188.82      9.68 o 
  -4   2   3     1240.46     1316.68     20.69 o 
  -3   2   3      717.83      698.46     12.30 o 
  -2   2   3     4331.88     4242.45     50.22 o 
  -1   2   3    10736.50    10347.29    151.88 o 
   0   2   3    48288.47    42467.71    323.45 o 
   1   2   3    10765.13    10082.67    208.69 o 
   2   2   3     4405.47     4283.70     66.01 o 
   3   2   3      730.88      700.57     11.63 o 
   4   2   3     1225.50     1277.34     17.99 o 
   5   2   3      199.52      205.81      9.17 o 
   6   2   3      427.07      393.51     17.26 o 
   7   2   3       10.18        8.65      8.89 o 
   8   2   3       98.40       86.61     15.47 o 
   9   2   3       29.08       69.02     20.42 o 
  -9   3   3        9.05      -13.04     18.60 o 
  -8   3   3      116.08      135.14     16.42 o 
  -7   3   3      281.80      331.63     26.35 o 
  -6   3   3      343.68      347.59     13.53 o 
  -5   3   3      136.53      124.85      8.57 o 
  -4   3   3      278.45      291.06     10.39 o 
  -3   3   3       60.34       58.68      5.26 o 
  -2   3   3      671.34      688.45     11.39 o 
  -1   3   3      430.13      412.69     20.35 o 
   0   3   3      832.77      768.75     16.60 o 
   1   3   3      437.96      426.75      8.66 o 
   2   3   3      668.51      689.95      9.29 o 
   3   3   3       58.73       55.36      4.86 o 
   4   3   3      274.05      297.08      9.36 o 
   5   3   3      134.06      149.34      8.89 o 
   6   3   3      336.38      345.21     17.58 o 
   7   3   3      283.90      307.51     19.24 o 
   8   3   3      114.33      119.21     14.21 o 
   9   3   3        9.07       21.06     15.61 o 
  -9   4   3       13.84       24.13     20.64 o 
  -8   4   3       93.05       90.92     16.36 o 
  -7   4   3       83.75       75.12     14.12 o 
  -6   4   3      622.61      612.65     22.49 o 
  -5   4   3        2.20       -0.44      6.07 o 
  -4   4   3      330.26      296.71     10.76 o 
  -3   4   3      301.94      299.91      9.23 o 
  -2   4   3      280.82      236.79      7.30 o 
  -1   4   3     2363.54     2303.01     25.64 o 
   0   4   3     1891.83     1990.78     24.50 o 
   1   4   3     2380.92     2358.16     49.36 o 
   2   4   3      279.07      243.89      6.23 o 
   3   4   3      306.81      307.79      7.95 o 
   4   4   3      344.89      318.57      9.84 o 
   5   4   3        2.36       15.58      7.42 o 
   6   4   3      626.11      623.53     24.21 o 
   7   4   3       82.32       76.44     13.15 o 
   8   4   3       94.03       85.11     15.50 o 
   9   4   3       13.81        6.32     16.37 o 
  -9   5   3        1.92       12.60     17.43 o 
  -8   5   3       42.80       28.51     15.33 o 
  -7   5   3      105.43      128.86     15.80 o 
  -6   5   3      197.47      215.31     12.59 o 
  -5   5   3      127.19      116.64     10.00 o 
  -4   5   3       11.74        8.69      5.83 o 
  -3   5   3      477.13      453.32     11.43 o 
  -2   5   3      838.69      815.80     13.53 o 
  -1   5   3      580.45      538.78     10.61 o 
   0   5   3      522.47      477.68     12.26 o 
   1   5   3      579.55      545.97     12.66 o 
   2   5   3      828.73      789.50     11.70 o 
   3   5   3      481.76      468.55      9.53 o 
   4   5   3       12.66        8.41      6.39 o 
   5   5   3      127.06      129.91     12.28 o 
   6   5   3      201.39      239.85     14.62 o 
   7   5   3      104.30      106.86     15.04 o 
   8   5   3       43.79       68.04     14.91 o 
   9   5   3        1.93       12.27     21.39 o 
  -8   6   3       23.84       51.85     16.48 o 
  -7   6   3       32.03       34.23     12.93 o 
  -6   6   3       23.48       19.69      9.80 o 
  -5   6   3       14.90       18.71      8.11 o 
  -4   6   3      289.54      289.11     11.41 o 
  -3   6   3       92.83       86.51      7.38 o 
  -2   6   3      439.66      398.94     10.53 o 
  -1   6   3      117.71      129.91      7.55 o 
   0   6   3      738.17      736.68     16.48 o 
   1   6   3      121.52      131.97      8.98 o 
   2   6   3      429.52      397.59      8.70 o 
   3   6   3       93.17       89.39      6.17 o 
   4   6   3      291.42      296.79     12.83 o 
   5   6   3       14.61       16.28      8.85 o 
   6   6   3       23.38       20.37      9.88 o 
   7   6   3       32.70       40.42     13.31 o 
   8   6   3       23.45       35.19     15.83 o 
  -8   7   3        0.36      -11.21     27.44 o 
  -7   7   3        5.17       17.38     14.86 o 
  -6   7   3       75.17       67.38     14.87 o 
  -5   7   3      370.21      339.20     16.04 o 
  -4   7   3      132.07      134.06     11.54 o 
  -3   7   3      277.40      259.98     15.58 o 
  -2   7   3      294.09      286.45     15.25 o 
  -1   7   3      522.50      469.17     14.52 o 
   0   7   3       68.30       62.97      8.30 o 
   1   7   3      520.13      489.98     14.68 o 
   2   7   3      295.73      286.17     12.24 o 
   3   7   3      273.29      277.57     12.26 o 
   4   7   3      134.95      125.75     18.03 o 
   5   7   3      364.17      373.36     24.97 o 
   6   7   3       76.86       78.06     25.07 o 
   7   7   3        4.97       -2.54     23.66 o 
   8   7   3        0.41       30.55     29.45 o 
  -7   8   3        0.95       16.46     24.49 o 
  -6   8   3       24.17       14.09     18.21 o 
  -5   8   3       80.64       87.53     33.66 o 
  -4   8   3       59.41       65.36     12.94 o 
  -3   8   3      145.87      147.99     15.02 o 
  -2   8   3      208.04      244.97     14.14 o 
  -1   8   3        8.04       15.82      7.52 o 
   0   8   3      422.48      400.15     14.56 o 
   1   8   3        8.86       10.38      7.79 o 
   2   8   3      202.97      215.52     16.56 o 
   3   8   3      143.13      169.80     12.30 o 
   4   8   3       60.90       51.02     15.48 o 
   5   8   3       81.20       99.46     18.91 o 
   6   8   3       24.32       12.82     30.05 o 
   7   8   3        0.95        5.21     34.69 o 
  -7   9   3        0.71       23.26     21.70 o 
  -6   9   3       11.05        4.96     18.89 o 
  -5   9   3      161.15      172.83     23.25 o 
  -4   9   3      510.55      608.22     24.82 o 
  -3   9   3       98.88       96.46     14.01 o 
  -2   9   3      112.62      117.49     12.63 o 
  -1   9   3     1590.60     1541.91     29.72 o 
   0   9   3       93.52       96.94     13.26 o 
   1   9   3     1585.55     1549.78     29.80 o 
   2   9   3      112.06      129.05     14.13 o 
   3   9   3       98.33       97.09     17.84 o 
   4   9   3      511.33      539.16     29.92 o 
   5   9   3      163.15      154.28     25.50 o 
   6   9   3       11.20       18.72     18.77 o 
   7   9   3        0.67       -2.86     22.40 o 
  -6  10   3        8.05       -4.33     20.71 o 
  -5  10   3        3.26       20.82     30.29 o 
  -4  10   3      107.93      142.15     23.06 o 
  -3  10   3       22.03        7.93     12.92 o 
  -2  10   3        5.29       14.80     10.86 o 
  -1  10   3       16.87        3.61      9.60 o 
   0  10   3        4.24       12.31     15.31 o 
   1  10   3       17.45       35.10     11.98 o 
   2  10   3        5.70        6.31     15.43 o 
   3  10   3       22.60       47.12     30.03 o 
   4  10   3      106.66      127.18     41.25 o 
   5  10   3        3.36      -22.77     22.77 o 
   6  10   3        8.07        3.96     20.99 o 
  -5  11   3       70.88       42.56     23.10 o 
  -4  11   3       97.41       81.70     22.13 o 
  -3  11   3        2.48       -1.17     14.99 o 
  -2  11   3       59.33       48.29     13.17 o 
  -1  11   3       83.31       69.44     12.49 o 
   0  11   3        5.91       14.42     16.11 o 
   1  11   3       84.20      104.03     13.89 o 
   2  11   3       58.91       56.87     16.04 o 
   3  11   3        2.28       -6.17     17.63 o 
   4  11   3       97.65      103.80     23.81 o 
   5  11   3       69.85       77.00     34.57 o 
  -4  12   3       17.72        3.86     22.69 o 
  -3  12   3        9.51       37.09     22.21 o 
  -2  12   3       14.30       13.41     16.35 o 
  -1  12   3        3.74       31.98     14.53 o 
   0  12   3        3.42       15.84     12.85 o 
   1  12   3        3.93        0.57     12.50 o 
   2  12   3       14.12      -10.14     19.08 o 
   3  12   3        9.68       20.10     22.91 o 
   4  12   3       17.71       -9.05     22.09 o 
  -2  13   3       64.93      117.64     22.30 o 
  -1  13   3        8.42       26.10     15.28 o 
   0  13   3        0.47       -9.91     14.48 o 
   1  13   3        8.55       -5.71     17.63 o 
   2  13   3       64.97       93.75     31.63 o 
   0   0   4     3319.10     3511.64     60.58 o 
   1   0   4       53.03       47.46      2.88 o 
   2   0   4     7818.21     8071.05    135.90 o 
   3   0   4     1264.83     1305.12     18.87 o 
   4   0   4     1059.76     1154.93     19.70 o 
   5   0   4      903.46      905.80     16.04 o 
   6   0   4       47.34       30.91      8.17 o 
   7   0   4       88.69      100.33     14.30 o 
   8   0   4        0.26        5.84     12.62 o 
   9   0   4        6.07       25.51     20.10 o 
  -9   1   4       33.99       62.22     21.67 o 
  -8   1   4       46.99       38.50     13.93 o 
  -7   1   4      146.15      140.61     15.15 o 
  -6   1   4      531.18      526.10     20.19 o 
  -5   1   4       18.76       20.61      5.60 o 
  -4   1   4       54.50       59.48      5.84 o 
  -3   1   4      924.68      965.11     16.71 o 
  -2   1   4     2174.40     2069.27     37.46 o 
  -1   1   4     9038.67     8653.07    205.22 o 
   0   1   4      620.78      574.70     10.96 o 
   1   1   4     8974.96     8491.24     80.94 o 
   2   1   4     2173.85     2042.94     26.54 o 
   3   1   4      945.32      975.11     17.31 o 
   4   1   4       52.62       56.17      5.12 o 
   5   1   4       19.42       19.41      4.94 o 
   6   1   4      529.49      531.89     18.53 o 
   7   1   4      146.50      125.16     12.43 o 
   8   1   4       47.34       27.61     13.65 o 
   9   1   4       34.77       63.42     20.93 o 
  -9   2   4       46.60       73.44     25.93 o 
  -8   2   4       33.93       44.83     31.10 o 
  -7   2   4      348.27      383.93     21.89 o 
  -6   2   4      510.90      503.02     16.89 o 
  -5   2   4      332.71      315.94     10.98 o 
  -4   2   4      396.29      366.96     10.34 o 
  -3   2   4     1129.56     1306.91     17.74 o 
  -2   2   4      581.59      545.22      9.76 o 
  -1   2   4    21809.76    20724.21    189.56 o 
   0   2   4       81.90       62.60      6.30 o 
   1   2   4    21840.35    20578.91    190.65 o 
   2   2   4      576.20      552.49     10.23 o 
   3   2   4     1120.25     1223.84     15.79 o 
   4   2   4      391.66      356.83     11.40 o 
   5   2   4      337.56      312.73     10.14 o 
   6   2   4      506.96      492.55     19.21 o 
   7   2   4      353.87      338.17     17.00 o 
   8   2   4       33.55       36.61     14.09 o 
   9   2   4       46.02      108.31     18.72 o 
  -9   3   4       25.12       33.17     20.38 o 
  -8   3   4       21.19       37.58     16.66 o 
  -7   3   4      270.66      278.99     16.49 o 
  -6   3   4       79.15       84.74      8.97 o 
  -5   3   4       65.99       58.75      7.11 o 
  -4   3   4      287.22      320.05     14.92 o 
  -3   3   4     1278.94     1293.74     18.41 o 
  -2   3   4      684.43      707.08     11.67 o 
  -1   3   4     1595.71     1599.21     40.72 o 
   0   3   4      495.46      498.66     17.80 o 
   1   3   4     1562.18     1526.14     18.66 o 
   2   3   4      694.90      723.04     11.00 o 
   3   3   4     1230.84     1244.13     16.61 o 
   4   3   4      288.45      317.72      9.31 o 
   5   3   4       71.37       72.93      9.91 o 
   6   3   4       80.25       73.92     11.41 o 
   7   3   4      270.86      285.44     18.90 o 
   8   3   4       20.81       19.25     11.55 o 
   9   3   4       24.65       53.20     16.99 o 
  -9   4   4       69.11       90.06     28.61 o 
  -8   4   4       13.91       18.00     14.34 o 
  -7   4   4       50.34       35.13     12.49 o 
  -6   4   4      158.70      162.37     11.47 o 
  -5   4   4       45.00       18.32      6.69 o 
  -4   4   4      299.16      260.96      9.85 o 
  -3   4   4       54.84       40.19      6.45 o 
  -2   4   4      109.87      117.75      6.13 o 
  -1   4   4     1537.26     1532.99     21.97 o 
   0   4   4     1554.07     1717.93     18.96 o 
   1   4   4     1492.70     1455.30     44.98 o 
   2   4   4      106.68      104.25      6.56 o 
   3   4   4       53.86       42.17      4.20 o 
   4   4   4      296.30      275.93      9.47 o 
   5   4   4       45.03       34.48      7.99 o 
   6   4   4      160.25      180.96     29.00 o 
   7   4   4       49.61       63.00     12.67 o 
   8   4   4       14.00       20.13     13.45 o 
   9   4   4       69.45       80.15     24.85 o 
  -9   5   4        8.68       33.29     17.83 o 
  -8   5   4       18.77       14.20     15.25 o 
  -7   5   4       16.13        3.34     12.20 o 
  -6   5   4       23.70       -3.16      7.72 o 
  -5   5   4      157.86      183.02     10.84 o 
  -4   5   4       13.41       12.94      6.15 o 
  -3   5   4      184.37      184.04     10.66 o 
  -2   5   4      168.71      149.17      8.32 o 
  -1   5   4      761.16      803.88     13.29 o 
   0   5   4     1048.84      992.94     14.29 o 
   1   5   4      754.44      784.15     15.36 o 
   2   5   4      167.69      148.86      5.93 o 
   3   5   4      175.33      183.34     10.69 o 
   4   5   4       12.96        9.33      5.32 o 
   5   5   4      154.41      158.11     11.70 o 
   6   5   4       23.27        7.47      9.77 o 
   7   5   4       16.05       15.74     11.62 o 
   8   5   4       19.26       34.05     14.83 o 
   9   5   4        8.99       32.53     22.91 o 
  -8   6   4        9.22       10.33     15.69 o 
  -7   6   4       34.27       37.63     11.81 o 
  -6   6   4       88.71       81.69     14.04 o 
  -5   6   4      161.66      181.99     11.48 o 
  -4   6   4       36.49       35.79      7.23 o 
  -3   6   4        6.03        2.35      5.43 o 
  -2   6   4      154.34      158.55      9.47 o 
  -1   6   4     1553.84     1582.73     20.77 o 
   0   6   4       77.41       65.92      5.47 o 
   1   6   4     1540.02     1576.33     31.58 o 
   2   6   4      152.78      152.30      9.23 o 
   3   6   4        5.74        4.49      4.70 o 
   4   6   4       37.92       29.36      7.60 o 
   5   6   4      163.14      175.12     15.81 o 
   6   6   4       86.50       98.98     12.28 o 
   7   6   4       33.90       51.72     13.86 o 
   8   6   4        9.06        1.81     15.31 o 
  -8   7   4        5.72       11.35     30.31 o 
  -7   7   4       21.79       -2.77     14.04 o 
  -6   7   4       65.83       74.81     14.88 o 
  -5   7   4        5.09       -2.05      9.19 o 
  -4   7   4      215.77      199.26     13.16 o 
  -3   7   4       55.43       57.98     10.59 o 
  -2   7   4      929.50      927.47     31.74 o 
  -1   7   4       38.74       35.84      7.24 o 
   0   7   4      891.97      979.71     20.72 o 
   1   7   4       40.21       29.15      7.06 o 
   2   7   4      929.49      950.34     21.82 o 
   3   7   4       52.95       64.98      8.52 o 
   4   7   4      217.27      212.11     40.85 o 
   5   7   4        4.78        5.21     14.14 o 
   6   7   4       65.11       26.10     19.73 o 
   7   7   4       22.07        2.97     23.75 o 
   8   7   4        5.61       32.90     29.40 o 
  -7   8   4        2.68       -0.94     19.52 o 
  -6   8   4       77.10       87.86     24.52 o 
  -5   8   4      131.66      112.22     19.52 o 
  -4   8   4       24.18       44.79     12.49 o 
  -3   8   4      118.69       97.81     13.06 o 
  -2   8   4      524.60      508.44     16.75 o 
  -1   8   4      629.30      619.87     17.83 o 
   0   8   4      931.23      966.67     21.93 o 
   1   8   4      639.97      627.29     17.93 o 
   2   8   4      530.05      513.70     18.54 o 
   3   8   4      119.73      134.25     14.08 o 
   4   8   4       22.71       17.16     15.12 o 
   5   8   4      131.34      139.50     22.67 o 
   6   8   4       77.15       36.94     18.40 o 
   7   8   4        2.83       29.39     20.44 o 
  -7   9   4       18.12        2.96     26.10 o 
  -6   9   4        6.22       14.79     18.26 o 
  -5   9   4       70.72       51.94     18.55 o 
  -4   9   4       43.79       51.97     14.61 o 
  -3   9   4      242.97      219.60     20.06 o 
  -2   9   4      391.42      388.48     16.31 o 
  -1   9   4      580.58      578.25     21.60 o 
   0   9   4        7.24        3.71     10.20 o 
   1   9   4      579.12      586.64     18.58 o 
   2   9   4      396.79      414.09     16.71 o 
   3   9   4      244.47      221.46     22.44 o 
   4   9   4       43.95       40.65     17.62 o 
   5   9   4       71.02       71.40     19.61 o 
   6   9   4        6.04        8.24     18.53 o 
   7   9   4       17.87       31.26     24.18 o 
  -6  10   4       37.12       66.73     21.99 o 
  -5  10   4       69.11       75.53     21.60 o 
  -4  10   4        8.77       -1.96     17.53 o 
  -3  10   4       19.70       28.92     13.82 o 
  -2  10   4      141.63      144.96     16.31 o 
  -1  10   4      359.13      352.06     20.29 o 
   0  10   4        2.64        3.23      9.41 o 
   1  10   4      355.64      369.67     17.77 o 
   2  10   4      141.01      152.04     16.75 o 
   3  10   4       19.95       10.58     28.78 o 
   4  10   4        8.21       17.95     18.45 o 
   5  10   4       70.10       73.15     29.55 o 
   6  10   4       37.12       39.76     33.83 o 
  -5  11   4       12.61       20.18     21.21 o 
  -4  11   4       40.54       68.29     21.87 o 
  -3  11   4        2.56      -11.63     14.18 o 
  -2  11   4      144.12      158.77     18.70 o 
  -1  11   4        0.43      -12.51     12.51 o 
   0  11   4       55.58       66.39     12.78 o 
   1  11   4        0.49       -6.69     11.28 o 
   2  11   4      142.66      171.08     18.39 o 
   3  11   4        2.72       -0.51     29.04 o 
   4  11   4       40.58       55.58     21.38 o 
   5  11   4       12.62        6.75     21.56 o 
  -4  12   4        3.82      -12.53     50.93 o 
  -3  12   4        7.79        8.05     20.89 o 
  -2  12   4       15.50       46.28     16.57 o 
  -1  12   4       47.38       29.95     13.22 o 
   0  12   4       62.24       57.17     14.57 o 
   1  12   4       47.92       28.54     15.80 o 
   2  12   4       15.07      -11.03     19.67 o 
   3  12   4        7.85       46.51     22.04 o 
   4  12   4        3.58        4.52     22.85 o 
  -2  13   4        4.50       14.34     23.15 o 
  -1  13   4        5.51       -6.03     15.64 o 
   0  13   4        3.69       -0.80     15.37 o 
   1  13   4        5.60      -17.33     17.45 o 
   2  13   4        4.59       -4.68     23.10 o 
   1   0   5       22.38       13.76      3.77 o 
   2   0   5     2999.34     3027.86     30.67 o 
   3   0   5     3750.84     3846.73     39.84 o 
   4   0   5     1697.67     1742.00     25.11 o 
   5   0   5       67.31       77.29      7.37 o 
   6   0   5        2.92       -3.92      7.53 o 
   7   0   5       58.77       37.33     12.32 o 
   8   0   5       33.60       37.15     13.68 o 
   9   0   5       28.40       27.32     19.92 o 
  -9   1   5        9.27        8.92     19.62 o 
  -8   1   5       17.21        5.60     13.46 o 
  -7   1   5       28.85       50.23     11.69 o 
  -6   1   5       37.65       39.37     10.81 o 
  -5   1   5       65.74       58.12      7.83 o 
  -4   1   5     2529.63     2527.92     28.93 o 
  -3   1   5     1579.02     1812.44     42.89 o 
  -2   1   5     1576.96     1654.82     21.00 o 
  -1   1   5      698.36      730.46     22.19 o 
   0   1   5      243.70      204.08     13.74 o 
   1   1   5      729.02      728.50     14.90 o 
   2   1   5     1617.37     1650.24     26.82 o 
   3   1   5     1591.19     1737.23     26.06 o 
   4   1   5     2517.09     2538.03     26.79 o 
   5   1   5       63.79       58.19      6.52 o 
   6   1   5       37.33       39.27      8.62 o 
   7   1   5       27.47       19.68      9.64 o 
   8   1   5       17.87        5.92     15.51 o 
   9   1   5        9.47       40.10     26.72 o 
  -9   2   5        3.69       -2.82     19.94 o 
  -8   2   5       38.37       55.43     20.30 o 
  -7   2   5       91.82       94.18     13.69 o 
  -6   2   5      381.06      391.17     15.57 o 
  -5   2   5      440.60      450.71     12.73 o 
  -4   2   5       57.62       58.19      8.49 o 
  -3   2   5      425.17      431.73     10.10 o 
  -2   2   5       78.15       68.41      7.85 o 
  -1   2   5     3426.33     3425.48     38.68 o 
   0   2   5      885.38      821.35     13.13 o 
   1   2   5     3394.75     3350.02     36.00 o 
   2   2   5       83.83       78.85      4.34 o 
   3   2   5      411.34      386.18     11.09 o 
   4   2   5       51.28       42.92      5.65 o 
   5   2   5      432.93      455.32     11.71 o 
   6   2   5      381.15      371.32     17.22 o 
   7   2   5       92.67       91.32     14.13 o 
   8   2   5       38.90       27.82     13.69 o 
   9   2   5        3.82       22.75     16.16 o 
  -9   3   5       31.96       76.17     22.61 o 
  -8   3   5        1.02       -6.10     15.63 o 
  -7   3   5      100.59       87.71     12.84 o 
  -6   3   5      813.03      823.26     18.78 o 
  -5   3   5      369.78      371.76     13.65 o 
  -4   3   5       34.14       31.04      5.65 o 
  -3   3   5     1430.39     1421.56     19.67 o 
  -2   3   5      157.77      141.06      6.22 o 
  -1   3   5      282.46      288.41      8.17 o 
   0   3   5     5573.70     5439.71     49.12 o 
   1   3   5      296.99      311.72      6.63 o 
   2   3   5      168.13      155.51      7.06 o 
   3   3   5     1418.43     1394.64     17.60 o 
   4   3   5       32.78       22.43      4.95 o 
   5   3   5      375.59      355.58     13.56 o 
   6   3   5      809.66      805.44     24.16 o 
   7   3   5      102.67       83.43     13.64 o 
   8   3   5        0.91        4.58     13.89 o 
   9   3   5       31.78       66.75     17.97 o 
  -9   4   5        9.01       35.06     21.69 o 
  -8   4   5        3.21       -5.87     18.83 o 
  -7   4   5      190.66      200.08     17.98 o 
  -6   4   5       61.07       41.28      8.85 o 
  -5   4   5       24.52       20.79      9.81 o 
  -4   4   5     1079.43     1106.84     19.02 o 
  -3   4   5      397.19      349.31     10.05 o 
  -2   4   5      800.86      873.55     18.38 o 
  -1   4   5     4218.73     4262.60     43.08 o 
   0   4   5      151.90      129.72      7.01 o 
   1   4   5     4184.09     4308.19     37.43 o 
   2   4   5      812.39      885.19     11.67 o 
   3   4   5      388.18      331.95      7.62 o 
   4   4   5     1096.76     1104.47     18.66 o 
   5   4   5       25.77       21.38      7.37 o 
   6   4   5       61.51       83.33     12.36 o 
   7   4   5      189.31      219.29     22.02 o 
   8   4   5        3.25       23.17     14.60 o 
   9   4   5        8.78       36.39     17.48 o 
  -9   5   5       20.27       29.85     18.03 o 
  -8   5   5       19.51       32.57     14.95 o 
  -7   5   5       99.56      137.87     16.66 o 
  -6   5   5       10.30        3.96      8.18 o 
  -5   5   5      273.61      287.96     13.03 o 
  -4   5   5       11.92       12.85      6.00 o 
  -3   5   5      644.48      632.86     13.63 o 
  -2   5   5      736.02      825.86     22.03 o 
  -1   5   5     1340.09     1408.34     23.50 o 
   0   5   5       46.07       54.15     23.58 o 
   1   5   5     1323.24     1397.45     21.23 o 
   2   5   5      725.60      822.85     12.78 o 
   3   5   5      639.76      627.50     11.04 o 
   4   5   5       11.33        5.08      7.82 o 
   5   5   5      272.93      298.60     14.67 o 
   6   5   5       11.11       -5.60      8.54 o 
   7   5   5       98.15      132.66     15.52 o 
   8   5   5       19.24       28.48     14.74 o 
   9   5   5       20.44       22.98     22.40 o 
  -8   6   5       91.37      138.79     34.37 o 
  -7   6   5      106.49      117.94     14.73 o 
  -6   6   5       22.33       27.29      9.40 o 
  -5   6   5       20.76       12.75      7.72 o 
  -4   6   5      244.25      265.27     12.26 o 
  -3   6   5      163.44      183.51     11.10 o 
  -2   6   5       36.51       35.70      6.96 o 
  -1   6   5      533.57      535.52     11.85 o 
   0   6   5      125.11      107.66      6.51 o 
   1   6   5      538.75      539.10     14.27 o 
   2   6   5       40.63       46.10      5.66 o 
   3   6   5      162.28      178.43      7.64 o 
   4   6   5      238.05      248.46     21.36 o 
   5   6   5       19.99        6.30      8.62 o 
   6   6   5       22.57       17.02     10.35 o 
   7   6   5      107.77      108.01     18.39 o 
   8   6   5       91.37      136.12     26.34 o 
  -8   7   5       24.31       41.95     30.26 o 
  -7   7   5       24.53       41.81     14.94 o 
  -6   7   5       36.21       31.09     13.20 o 
  -5   7   5       37.60       42.53     10.44 o 
  -4   7   5      100.04      102.00     11.16 o 
  -3   7   5      100.82       85.62      9.40 o 
  -2   7   5       66.85       42.15      9.59 o 
  -1   7   5     1534.19     1549.34     26.81 o 
   0   7   5      176.90      186.05     11.01 o 
   1   7   5     1528.11     1538.38     26.26 o 
   2   7   5       64.67       45.05     12.12 o 
   3   7   5       98.32      101.09      9.53 o 
   4   7   5      103.35      110.88     16.19 o 
   5   7   5       37.14       48.25     15.87 o 
   6   7   5       36.94       25.53     23.30 o 
   7   7   5       24.88       68.10     27.25 o 
   8   7   5       24.58       18.53     30.70 o 
  -7   8   5        8.71       16.25     19.38 o 
  -6   8   5       54.16       28.90     30.84 o 
  -5   8   5       90.28       95.47     15.07 o 
  -4   8   5       86.27       97.85     14.48 o 
  -3   8   5       80.99      108.89     19.42 o 
  -2   8   5      279.68      302.95     18.96 o 
  -1   8   5      275.45      270.24     14.03 o 
   0   8   5      169.97      152.58     17.35 o 
   1   8   5      269.66      257.90     13.01 o 
   2   8   5      272.68      295.53     14.49 o 
   3   8   5       79.57       89.11     16.66 o 
   4   8   5       84.56      106.85     19.21 o 
   5   8   5       90.66      124.48     47.02 o 
   6   8   5       53.75       70.70     19.00 o 
   7   8   5        8.82      -19.85     23.37 o 
  -7   9   5        9.46      -14.75     21.33 o 
  -6   9   5       40.15       47.68     20.30 o 
  -5   9   5       94.54      110.17     21.15 o 
  -4   9   5       56.90       80.98     17.59 o 
  -3   9   5      366.10      421.91     21.13 o 
  -2   9   5      720.83      742.99     25.40 o 
  -1   9   5      179.01      184.07     13.51 o 
   0   9   5        3.62       -4.39      8.11 o 
   1   9   5      179.64      183.94     13.50 o 
   2   9   5      724.80      726.12     23.69 o 
   3   9   5      362.32      401.18     36.44 o 
   4   9   5       56.84       70.82     18.36 o 
   5   9   5       93.70       67.63     21.93 o 
   6   9   5       41.07        3.21     20.40 o 
   7   9   5        9.65       13.60     23.00 o 
  -6  10   5       31.15       46.30     22.26 o 
  -5  10   5       13.43        0.35     18.59 o 
  -4  10   5       19.23       22.39     14.70 o 
  -3  10   5       56.61       58.64     14.47 o 
  -2  10   5       79.10       97.62     14.74 o 
  -1  10   5      127.49      146.44     23.10 o 
   0  10   5      547.49      536.86     26.72 o 
   1  10   5      126.13      138.71     13.52 o 
   2  10   5       79.42       68.94     14.39 o 
   3  10   5       55.69       89.29     28.42 o 
   4  10   5       19.49       21.83     17.96 o 
   5  10   5       13.45       18.61     19.62 o 
   6  10   5       31.01       43.27     22.87 o 
  -5  11   5       21.71       35.39     24.06 o 
  -4  11   5       29.08        6.49     21.00 o 
  -3  11   5        5.82       11.32     14.64 o 
  -2  11   5       61.11       51.90     15.44 o 
  -1  11   5       46.67       18.61     14.89 o 
   0  11   5       13.04       17.15     11.22 o 
   1  11   5       46.26       46.17     12.33 o 
   2  11   5       60.57       47.10     14.97 o 
   3  11   5        5.74       15.82     23.42 o 
   4  11   5       29.23       37.01     25.72 o 
   5  11   5       22.01       24.96     36.61 o 
  -4  12   5        6.31       10.01     28.33 o 
  -3  12   5       13.65        4.28     16.68 o 
  -2  12   5       18.44       23.10     17.94 o 
  -1  12   5       38.52       26.95     13.62 o 
   0  12   5       22.69        4.49     13.31 o 
   1  12   5       38.99       42.29     16.52 o 
   2  12   5       18.73      -16.57     19.45 o 
   3  12   5       13.84        6.46     21.99 o 
   4  12   5        6.26       12.49     22.82 o 
  -2  13   5        1.07      -13.39     23.89 o 
  -1  13   5        7.29        3.49     17.57 o 
   0  13   5        6.06       13.79     17.14 o 
   1  13   5        7.38       11.16     17.32 o 
   2  13   5        1.01      -12.78     39.15 o 
   0   0   6     3423.69     3524.19     63.31 o 
   1   0   6      611.58      632.51     10.79 o 
   2   0   6      318.27      289.56     13.75 o 
   3   0   6     1576.75     1640.22     21.96 o 
   4   0   6     3790.45     3961.74     43.99 o 
   5   0   6      702.67      687.24     16.82 o 
   6   0   6      139.93      158.90     14.23 o 
   7   0   6      612.95      660.39     25.00 o 
   8   0   6       28.95       15.13     13.85 o 
   9   0   6        3.76       13.69     20.15 o 
  -9   1   6       19.96       58.37     22.33 o 
  -8   1   6       51.39       60.40     15.81 o 
  -7   1   6       43.20       49.32     15.37 o 
  -6   1   6       77.87       82.47     15.81 o 
  -5   1   6      102.47      103.78     12.84 o 
  -4   1   6     2240.09     2281.55     31.60 o 
  -3   1   6     2749.65     2836.68     33.69 o 
  -2   1   6     1547.37     1417.17     19.33 o 
  -1   1   6     3311.58     3301.57     35.35 o 
   0   1   6        0.22       -1.27      2.16 o 
   1   1   6     3279.59     3209.85     43.36 o 
   2   1   6     1502.20     1395.09     18.70 o 
   3   1   6     2704.76     2803.56     30.32 o 
   4   1   6     2260.15     2297.38     34.17 o 
   5   1   6       98.92      103.16      7.66 o 
   6   1   6       79.36       91.18     14.48 o 
   7   1   6       42.92       35.67     11.91 o 
   8   1   6       50.86       48.97     14.86 o 
   9   1   6       19.64       39.82     18.55 o 
  -9   2   6       14.13       21.46     20.77 o 
  -8   2   6        2.64      -13.44     13.44 o 
  -7   2   6       32.53       20.57     12.07 o 
  -6   2   6      354.94      360.38     15.84 o 
  -5   2   6      281.94      278.98     11.15 o 
  -4   2   6     2310.14     2338.51     28.59 o 
  -3   2   6      267.42      303.42     10.12 o 
  -2   2   6      282.00      255.82     10.31 o 
  -1   2   6      552.05      539.28     11.95 o 
   0   2   6     2395.81     2463.84     24.87 o 
   1   2   6      554.72      519.93      9.54 o 
   2   2   6      266.10      244.23      8.58 o 
   3   2   6      264.42      281.44     10.38 o 
   4   2   6     2311.68     2383.43     25.96 o 
   5   2   6      288.30      280.72     11.61 o 
   6   2   6      358.93      339.96     14.68 o 
   7   2   6       31.37       20.65     10.08 o 
   8   2   6        2.93      -12.07     12.38 o 
   9   2   6       14.17       20.96     16.37 o 
  -9   3   6       23.00       35.56     22.01 o 
  -8   3   6        2.28       16.34     17.00 o 
  -7   3   6      121.53      122.13     13.61 o 
  -6   3   6      244.03      261.58     17.26 o 
  -5   3   6      215.38      233.60     13.14 o 
  -4   3   6      102.30      103.00      7.54 o 
  -3   3   6      884.54      881.27     15.33 o 
  -2   3   6       96.14       96.52      7.42 o 
  -1   3   6      617.04      596.40     11.65 o 
   0   3   6        3.63       14.05      3.65 o 
   1   3   6      627.86      643.47     10.79 o 
   2   3   6      106.28      110.65      5.90 o 
   3   3   6      883.79      860.72     12.92 o 
   4   3   6      103.32      115.54      7.97 o 
   5   3   6      210.43      224.84     20.36 o 
   6   3   6      242.31      289.07     23.29 o 
   7   3   6      122.48      134.51     17.01 o 
   8   3   6        2.24       -1.24     13.11 o 
   9   3   6       23.24       29.99     16.81 o 
  -9   4   6       11.88       18.36     21.57 o 
  -8   4   6       59.03       53.22     15.85 o 
  -7   4   6      104.46       99.18     12.97 o 
  -6   4   6      371.35      373.79     14.32 o 
  -5   4   6      158.60      174.95     10.92 o 
  -4   4   6      576.41      569.00     21.27 o 
  -3   4   6      110.88      130.01      7.77 o 
  -2   4   6      107.18      110.56      7.48 o 
  -1   4   6     5238.55     5411.54     52.00 o 
   0   4   6     6585.01     7034.07     63.53 o 
   1   4   6     5247.31     5231.00     58.09 o 
   2   4   6      100.38       94.73      7.76 o 
   3   4   6      107.68      122.19      7.79 o 
   4   4   6      572.19      587.46     28.32 o 
   5   4   6      159.57      179.47     12.38 o 
   6   4   6      365.54      363.33     15.61 o 
   7   4   6      104.80       96.41     14.28 o 
   8   4   6       58.03       53.34     32.37 o 
   9   4   6       11.88       31.45     18.02 o 
  -9   5   6        8.01       20.00     19.32 o 
  -8   5   6       50.09       71.27     16.75 o 
  -7   5   6       23.20       39.46     13.31 o 
  -6   5   6      316.26      344.80     15.03 o 
  -5   5   6       28.04       22.46      7.44 o 
  -4   5   6        0.39       -4.78      6.27 o 
  -3   5   6        5.99        0.47      5.37 o 
  -2   5   6     1437.44     1481.25     23.41 o 
  -1   5   6     2853.63     3174.67     41.74 o 
   0   5   6     1178.05     1316.84     17.76 o 
   1   5   6     2823.59     3075.93     33.53 o 
   2   5   6     1468.05     1501.10     19.14 o 
   3   5   6        6.68        9.39      4.50 o 
   4   5   6        0.18        5.03      6.56 o 
   5   5   6       27.61       18.07      8.34 o 
   6   5   6      317.36      358.09     16.34 o 
   7   5   6       22.77        3.20     12.08 o 
   8   5   6       50.01       44.95     18.68 o 
   9   5   6        7.89       11.80     19.25 o 
  -8   6   6       65.58       92.97     18.54 o 
  -7   6   6       43.16       51.64     13.97 o 
  -6   6   6      170.90      169.34     12.72 o 
  -5   6   6       24.08       34.25      8.32 o 
  -4   6   6        3.57       -1.13      6.84 o 
  -3   6   6       52.64       64.20      8.38 o 
  -2   6   6      403.60      403.20     12.77 o 
  -1   6   6      392.05      410.04     11.99 o 
   0   6   6        0.69       -1.98      4.04 o 
   1   6   6      393.34      420.91     12.73 o 
   2   6   6      411.88      426.31     10.52 o 
   3   6   6       49.83       64.07      5.96 o 
   4   6   6        4.11        3.86      6.87 o 
   5   6   6       24.85       33.96      9.20 o 
   6   6   6      173.00      206.18     14.52 o 
   7   6   6       43.74       46.23     13.98 o 
   8   6   6       66.31       85.31     17.54 o 
  -8   7   6       18.77       17.58     22.20 o 
  -7   7   6       87.80       96.51     16.95 o 
  -6   7   6       29.57       30.00     13.57 o 
  -5   7   6      227.05      225.81     21.23 o 
  -4   7   6      433.76      447.15     16.33 o 
  -3   7   6       47.73       51.77      8.65 o 
  -2   7   6        6.89       -1.50      7.53 o 
  -1   7   6      582.85      520.15     15.51 o 
   0   7   6      270.48      279.02     12.34 o 
   1   7   6      586.23      535.28     17.84 o 
   2   7   6        8.12       -1.37      6.31 o 
   3   7   6       48.31       45.69     15.27 o 
   4   7   6      441.54      413.64     24.14 o 
   5   7   6      228.41      212.73     24.18 o 
   6   7   6       29.80       40.95     15.69 o 
   7   7   6       88.01      108.99     31.80 o 
   8   7   6       18.42       24.23     29.59 o 
  -7   8   6       22.94       16.03     19.75 o 
  -6   8   6       72.36       62.10     20.37 o 
  -5   8   6        1.83       11.13     12.79 o 
  -4   8   6       35.16       43.15     18.97 o 
  -3   8   6        6.91       -3.85      9.74 o 
  -2   8   6      504.57      456.99     19.49 o 
  -1   8   6      123.83      138.30     11.08 o 
   0   8   6      116.80       98.75     10.56 o 
   1   8   6      121.79      111.44     10.18 o 
   2   8   6      501.37      473.72     15.98 o 
   3   8   6        7.59       16.12     16.47 o 
   4   8   6       36.19       41.91     15.43 o 
   5   8   6        2.15       35.23     17.17 o 
   6   8   6       70.81       55.48     19.72 o 
   7   8   6       22.88        2.52     20.18 o 
  -7   9   6       22.79        5.79     21.31 o 
  -6   9   6        7.71       -6.04     18.68 o 
  -5   9   6       28.03       12.70     17.50 o 
  -4   9   6       51.39       34.16     16.09 o 
  -3   9   6      106.08      113.30     14.52 o 
  -2   9   6       89.16       89.80     13.55 o 
  -1   9   6      119.03      135.57     12.32 o 
   0   9   6       69.15       89.73     10.81 o 
   1   9   6      114.97      139.45     18.02 o 
   2   9   6       91.47       63.12     12.70 o 
   3   9   6      105.24       98.85     17.90 o 
   4   9   6       50.42       68.38     18.91 o 
   5   9   6       27.87       13.86     17.63 o 
   6   9   6        7.79       -7.88     20.28 o 
   7   9   6       22.49       43.19     23.19 o 
  -6  10   6       16.12        4.45     22.65 o 
  -5  10   6       74.50       75.07     21.99 o 
  -4  10   6        0.94        9.13     14.59 o 
  -3  10   6        8.97        9.70     12.71 o 
  -2  10   6      116.98      118.18     17.68 o 
  -1  10   6       60.82       57.70     11.73 o 
   0  10   6       91.91       82.08     11.90 o 
   1  10   6       62.07       77.45     12.01 o 
   2  10   6      116.99      125.92     16.77 o 
   3  10   6        8.92       -6.29     16.05 o 
   4  10   6        0.81       17.10     18.23 o 
   5  10   6       73.93       76.45     50.81 o 
   6  10   6       16.42       -1.26     22.39 o 
  -5  11   6       18.33       28.71     22.04 o 
  -4  11   6       15.19       19.53     20.27 o 
  -3  11   6       20.88       29.07     15.33 o 
  -2  11   6       24.78       29.69     14.54 o 
  -1  11   6       60.90       61.62     15.05 o 
   0  11   6       18.37       20.51     11.81 o 
   1  11   6       62.52       46.03     14.69 o 
   2  11   6       24.35       58.65     15.49 o 
   3  11   6       21.30        4.26     18.81 o 
   4  11   6       15.07       12.83     20.23 o 
   5  11   6       18.26       18.36     26.22 o 
  -4  12   6        7.19        8.89     28.61 o 
  -3  12   6        8.62      -10.93     16.56 o 
  -2  12   6       30.81       21.78     16.14 o 
  -1  12   6        0.02        4.83     15.84 o 
   0  12   6        0.05       -7.35     12.88 o 
   1  12   6        0.03      -14.80     15.40 o 
   2  12   6       31.02       40.57     32.95 o 
   3  12   6        8.53      -12.26     20.02 o 
   4  12   6        7.09       -8.63     22.47 o 
  -2  13   6       31.58       55.08     19.54 o 
  -1  13   6       21.33       23.85     18.80 o 
   0  13   6        8.32       35.41     17.45 o 
   1  13   6       21.04       23.29     18.53 o 
   2  13   6       31.78       49.02     24.52 o 
   1   0   7     2061.50     1933.56     30.68 o 
   2   0   7     5068.60     5320.44     49.27 o 
   3   0   7      715.49      599.04     16.57 o 
   4   0   7        7.66       17.20      5.37 o 
   5   0   7      265.71      277.39     12.11 o 
   6   0   7      309.34      279.87     19.81 o 
   7   0   7      103.82       89.35     13.92 o 
   8   0   7       15.26       33.10     14.66 o 
   9   0   7        0.35       12.95     20.44 o 
  -9   1   7        8.89       56.73     22.08 o 
  -8   1   7        8.11        9.35     15.09 o 
  -7   1   7       75.72       75.84     13.86 o 
  -6   1   7       23.41       28.52     10.50 o 
  -5   1   7      421.21      409.81     17.25 o 
  -4   1   7     2001.53     2205.15     36.42 o 
  -3   1   7     5517.15     5986.78     79.21 o 
  -2   1   7      348.69      354.57      9.32 o 
  -1   1   7     2236.85     2221.93     26.33 o 
   0   1   7      863.78      902.04     12.31 o 
   1   1   7     2167.10     2071.64     42.55 o 
   2   1   7      349.46      335.98     11.75 o 
   3   1   7     5487.03     5971.13     50.05 o 
   4   1   7     2007.47     2216.18     25.52 o 
   5   1   7      410.44      406.91     11.50 o 
   6   1   7       23.88       19.31      8.16 o 
   7   1   7       72.22       78.99     13.74 o 
   8   1   7        8.06        2.01     13.54 o 
   9   1   7        8.63       10.69     16.83 o 
  -9   2   7        8.71       30.83     21.91 o 
  -8   2   7       11.83        9.49     14.53 o 
  -7   2   7       13.37       22.76     11.88 o 
  -6   2   7       36.41       37.58      9.01 o 
  -5   2   7      317.79      330.00     11.80 o 
  -4   2   7      175.45      180.25      9.06 o 
  -3   2   7     3513.00     3701.36     41.52 o 
  -2   2   7     1141.98     1158.18     21.02 o 
  -1   2   7      242.37      230.57     11.94 o 
   0   2   7     2116.81     2224.98     23.60 o 
   1   2   7      231.76      196.05     24.18 o 
   2   2   7     1130.57     1165.58     19.85 o 
   3   2   7     3444.21     3625.99     47.89 o 
   4   2   7      174.09      189.23     10.86 o 
   5   2   7      313.54      321.87     14.65 o 
   6   2   7       36.07       38.47      8.58 o 
   7   2   7       13.37       -3.89     10.91 o 
   8   2   7       11.52       13.27     13.43 o 
   9   2   7        8.73        6.15     16.23 o 
  -9   3   7       10.45       25.48     20.81 o 
  -8   3   7       27.85       11.33     17.67 o 
  -7   3   7      127.13      124.37     13.15 o 
  -6   3   7      201.03      214.10     12.35 o 
  -5   3   7      323.45      289.98     12.25 o 
  -4   3   7      831.40      814.11     16.35 o 
  -3   3   7      289.79      333.52      9.84 o 
  -2   3   7      784.41      756.68     14.81 o 
  -1   3   7     1582.12     1542.65     23.62 o 
   0   3   7      149.78      162.69      5.84 o 
   1   3   7     1541.87     1511.60     34.51 o 
   2   3   7      783.35      753.46     12.08 o 
   3   3   7      292.78      343.53     10.61 o 
   4   3   7      833.59      844.99     13.95 o 
   5   3   7      324.21      309.19     20.27 o 
   6   3   7      200.98      168.07     20.18 o 
   7   3   7      130.03      140.22     13.19 o 
   8   3   7       27.76       21.48     20.28 o 
   9   3   7       10.58       16.98     26.57 o 
  -9   4   7       20.97       33.00     27.70 o 
  -8   4   7        8.65       25.47     14.16 o 
  -7   4   7       32.77       22.66     12.60 o 
  -6   4   7        7.43       18.50      8.33 o 
  -5   4   7        5.67       13.94      6.87 o 
  -4   4   7      133.16      136.11     10.61 o 
  -3   4   7      644.57      617.44     14.39 o 
  -2   4   7      394.81      415.72     11.84 o 
  -1   4   7     1677.07     1749.88     23.55 o 
   0   4   7      725.22      775.76     12.69 o 
   1   4   7     1648.83     1705.70     24.99 o 
   2   4   7      392.62      409.05     12.55 o 
   3   4   7      643.48      631.24     10.24 o 
   4   4   7      134.42      139.13     10.05 o 
   5   4   7        4.89        8.20      7.24 o 
   6   4   7        7.46       15.03     10.28 o 
   7   4   7       32.86       20.01     12.06 o 
   8   4   7        8.84        3.63     14.38 o 
   9   4   7       21.01       19.76     17.27 o 
  -9   5   7        4.78       12.65     22.87 o 
  -8   5   7       72.70       69.13     17.05 o 
  -7   5   7       13.24       14.26     11.08 o 
  -6   5   7        9.71       11.20      8.91 o 
  -5   5   7      217.92      218.67     12.84 o 
  -4   5   7       40.03       21.73      6.50 o 
  -3   5   7      193.63      225.13     11.74 o 
  -2   5   7      288.06      311.98     11.30 o 
  -1   5   7     4830.54     5274.18     53.36 o 
   0   5   7      301.83      248.85     10.67 o 
   1   5   7     4841.69     5164.30     45.54 o 
   2   5   7      293.71      328.02      8.83 o 
   3   5   7      192.82      190.41      7.09 o 
   4   5   7       41.85       31.58      7.41 o 
   5   5   7      223.73      208.88     12.83 o 
   6   5   7        9.05       24.78      9.69 o 
   7   5   7       12.21       30.59     13.17 o 
   8   5   7       72.94       73.06     17.36 o 
   9   5   7        4.74       25.37     23.80 o 
  -8   6   7      102.24       83.51     18.28 o 
  -7   6   7       19.76       15.39     12.87 o 
  -6   6   7       18.14       12.00      9.37 o 
  -5   6   7      380.46      413.99     14.30 o 
  -4   6   7      147.78      151.45     12.22 o 
  -3   6   7      470.66      516.50     15.47 o 
  -2   6   7      196.17      219.51     15.60 o 
  -1   6   7     2412.11     2464.28     46.83 o 
   0   6   7      696.09      764.69     14.21 o 
   1   6   7     2402.01     2450.18     47.73 o 
   2   6   7      202.56      215.99      9.43 o 
   3   6   7      468.09      507.63     26.03 o 
   4   6   7      147.29      191.44     12.82 o 
   5   6   7      382.55      413.11     16.44 o 
   6   6   7       17.99       16.94     10.16 o 
   7   6   7       19.88       12.46     13.67 o 
   8   6   7      100.94      143.42     19.12 o 
  -8   7   7       21.96       27.00     24.54 o 
  -7   7   7      196.09      203.46     33.35 o 
  -6   7   7       22.35       47.38     10.56 o 
  -5   7   7      420.24      439.82     18.25 o 
  -4   7   7      400.32      412.61     16.25 o 
  -3   7   7       78.44       99.81     10.44 o 
  -2   7   7      328.29      334.25     13.19 o 
  -1   7   7      576.99      554.00     32.06 o 
   0   7   7      275.82      234.55     11.91 o 
   1   7   7      579.54      573.64     12.95 o 
   2   7   7      331.18      337.79     12.69 o 
   3   7   7       78.75       91.29     14.09 o 
   4   7   7      405.78      400.86     23.26 o 
   5   7   7      422.08      424.53     26.17 o 
   6   7   7       23.19       14.65     16.58 o 
   7   7   7      198.28      267.78     39.08 o 
   8   7   7       21.87      -27.87     31.56 o 
  -7   8   7       16.24        8.67     21.62 o 
  -6   8   7       63.12       52.71     19.23 o 
  -5   8   7      119.92       91.13     15.75 o 
  -4   8   7      108.32       76.72     13.96 o 
  -3   8   7       54.06       58.36     12.22 o 
  -2   8   7       48.81       46.19     11.53 o 
  -1   8   7      116.35      130.78     13.53 o 
   0   8   7       38.78       31.37      8.43 o 
   1   8   7      116.45      127.74     11.70 o 
   2   8   7       49.89       41.55      8.84 o 
   3   8   7       51.59       47.98     14.09 o 
   4   8   7      107.47      152.02     19.76 o 
   5   8   7      118.38      125.93     43.46 o 
   6   8   7       63.90       48.81     19.18 o 
   7   8   7       16.00       41.36     26.58 o 
  -7   9   7       22.26        5.12     23.11 o 
  -6   9   7        0.15       -8.76     18.98 o 
  -5   9   7       25.87       35.18     15.97 o 
  -4   9   7        1.32       12.55     13.81 o 
  -3   9   7        0.07        7.00     12.67 o 
  -2   9   7       10.58       16.48     17.32 o 
  -1   9   7        5.08        0.44     10.75 o 
   0   9   7       75.35       82.74     11.00 o 
   1   9   7        4.74       -0.49      8.99 o 
   2   9   7       11.30        9.29     10.67 o 
   3   9   7        0.09      -13.53     13.53 o 
   4   9   7        1.55       -4.68     18.87 o 
   5   9   7       25.14       50.74     19.21 o 
   6   9   7        0.14      -17.79     17.79 o 
   7   9   7       21.91       12.80     47.26 o 
  -6  10   7        9.32       27.81     22.91 o 
  -5  10   7       24.13       22.04     19.57 o 
  -4  10   7       76.44      102.85     17.42 o 
  -3  10   7       40.38       40.11     14.01 o 
  -2  10   7      186.47      176.48     20.32 o 
  -1  10   7        9.08        5.47     12.67 o 
   0  10   7      196.95      234.05     21.99 o 
   1  10   7        9.38       15.83     10.37 o 
   2  10   7      186.84      173.21     19.07 o 
   3  10   7       41.51       52.63     17.56 o 
   4  10   7       76.59       81.16     30.31 o 
   5  10   7       24.22      -17.48     19.29 o 
   6  10   7        9.30       35.38     22.80 o 
  -5  11   7       51.87       36.23     24.35 o 
  -4  11   7       21.61        3.84     19.76 o 
  -3  11   7       20.49        8.26     14.99 o 
  -2  11   7       65.54       71.82     20.48 o 
  -1  11   7       32.41       25.33     14.13 o 
   0  11   7       13.08       26.93     12.06 o 
   1  11   7       32.30       10.37     18.49 o 
   2  11   7       66.58       69.91     16.26 o 
   3  11   7       20.75       21.64     19.65 o 
   4  11   7       22.29       23.48     20.84 o 
   5  11   7       52.32       81.69     25.01 o 
  -4  12   7        4.32      -23.06     23.06 o 
  -3  12   7        5.24       15.51     17.97 o 
  -2  12   7        6.21      -12.85     16.05 o 
  -1  12   7       23.31       50.61     16.46 o 
   0  12   7       49.05       67.99     17.43 o 
   1  12   7       23.01       -8.88     15.25 o 
   2  12   7        6.40       49.05     21.34 o 
   3  12   7        5.38        9.68     41.02 o 
   4  12   7        4.31       -1.93     24.61 o 
  -2  13   7       21.83       15.20     19.84 o 
  -1  13   7       27.16        9.15     18.36 o 
   0  13   7        2.85        8.15     58.35 o 
   1  13   7       27.19       24.46     18.34 o 
   2  13   7       21.81       32.38     22.24 o 
   0   0   8      519.70      502.14     13.00 o 
   1   0   8     1350.77     1298.15     18.52 o 
   2   0   8     3457.75     3561.44     41.03 o 
   3   0   8       80.83       87.14      5.95 o 
   4   0   8     1341.87     1470.15     22.93 o 
   5   0   8       64.82       56.79      7.89 o 
   6   0   8        9.86       10.60      9.67 o 
   7   0   8       63.72       22.28     13.10 o 
   8   0   8        0.14       -4.13     13.78 o 
   9   0   8       14.37       54.79     17.56 o 
  -9   1   8        9.25        6.69     20.91 o 
  -8   1   8        5.27        4.07     17.12 o 
  -7   1   8       43.79       47.62     13.25 o 
  -6   1   8      348.90      325.45     19.04 o 
  -5   1   8      146.70      149.63     12.87 o 
  -4   1   8     1015.40      997.78     23.65 o 
  -3   1   8      435.12      404.77     10.19 o 
  -2   1   8     7254.24     7015.76    393.39 o 
  -1   1   8     2239.28     2215.54     31.68 o 
   0   1   8        7.80       12.68      5.58 o 
   1   1   8     2224.19     2219.87     30.23 o 
   2   1   8     7235.77     7090.49     74.92 o 
   3   1   8      439.38      426.11     11.27 o 
   4   1   8     1025.65      969.91     15.27 o 
   5   1   8      149.93      139.78     10.12 o 
   6   1   8      352.72      350.15     16.20 o 
   7   1   8       44.16       63.63     13.35 o 
   8   1   8        5.41       -5.09     13.02 o 
   9   1   8        9.20       22.50     16.45 o 
  -9   2   8        3.07       -5.40     32.11 o 
  -8   2   8        4.49       13.81     15.15 o 
  -7   2   8      167.87      201.75     17.62 o 
  -6   2   8      125.32      122.61     11.60 o 
  -5   2   8      204.82      192.33     13.76 o 
  -4   2   8      120.98      102.91      8.79 o 
  -3   2   8      474.94      502.56     17.90 o 
  -2   2   8     1672.52     1805.80     28.02 o 
  -1   2   8     1514.64     1527.66     24.94 o 
   0   2   8     3542.93     3721.31     61.74 o 
   1   2   8     1511.39     1447.99     30.75 o 
   2   2   8     1656.40     1749.46     31.80 o 
   3   2   8      472.47      508.49     18.33 o 
   4   2   8      124.52      116.41     11.02 o 
   5   2   8      207.45      173.51     18.04 o 
   6   2   8      130.91      141.65     12.09 o 
   7   2   8      169.41      192.64     17.81 o 
   8   2   8        4.92        3.59     13.84 o 
   9   2   8        3.12       21.46     17.44 o 
  -9   3   8        1.40        7.94     20.37 o 
  -8   3   8       29.49       32.50     15.29 o 
  -7   3   8        6.21        3.85     12.54 o 
  -6   3   8      437.35      408.96     14.85 o 
  -5   3   8       51.08       53.16      7.66 o 
  -4   3   8        4.20       11.19      6.66 o 
  -3   3   8      102.62      107.20      7.06 o 
  -2   3   8      434.58      482.22     13.89 o 
  -1   3   8     1451.36     1382.06     28.44 o 
   0   3   8     2282.61     2300.23     34.75 o 
   1   3   8     1458.23     1379.78     39.12 o 
   2   3   8      414.60      431.07      9.44 o 
   3   3   8      107.42       98.85      8.58 o 
   4   3   8        5.65       13.93      6.91 o 
   5   3   8       50.66       55.22      9.64 o 
   6   3   8      442.01      425.62     18.87 o 
   7   3   8        6.44       10.23     10.08 o 
   8   3   8       28.78       33.42     14.95 o 
   9   3   8        1.42       14.27     17.32 o 
  -9   4   8        4.24       35.39     22.39 o 
  -8   4   8       51.27       50.25     23.78 o 
  -7   4   8       79.84       75.48     13.01 o 
  -6   4   8      375.04      370.98     14.08 o 
  -5   4   8       75.61       65.29     11.00 o 
  -4   4   8      270.24      280.38     10.97 o 
  -3   4   8       50.57       55.78      7.49 o 
  -2   4   8       32.23       35.52      6.33 o 
  -1   4   8      486.09      539.93     12.63 o 
   0   4   8     1236.91     1295.49     27.39 o 
   1   4   8      495.78      546.84     11.30 o 
   2   4   8       32.52       27.48      4.14 o 
   3   4   8       51.55       53.29      5.41 o 
   4   4   8      272.48      260.01     11.21 o 
   5   4   8       72.93       72.66      8.90 o 
   6   4   8      383.18      375.84     18.45 o 
   7   4   8       78.61       82.85     14.13 o 
   8   4   8       52.18       60.37     21.89 o 
   9   4   8        4.20      -12.27     17.16 o 
  -8   5   8       37.90       37.39     16.34 o 
  -7   5   8      112.34      104.30     14.18 o 
  -6   5   8       84.89       79.50     12.05 o 
  -5   5   8      218.06      221.68     16.19 o 
  -4   5   8      100.92       99.57      8.72 o 
  -3   5   8      463.08      455.29     14.34 o 
  -2   5   8      437.64      373.99     12.08 o 
  -1   5   8     1159.10     1332.18     21.38 o 
   0   5   8     3474.08     3719.11     34.88 o 
   1   5   8     1166.73     1311.96     17.85 o 
   2   5   8      442.70      404.76      9.90 o 
   3   5   8      463.98      465.52     11.39 o 
   4   5   8      106.38       96.20     12.73 o 
   5   5   8      218.99      208.39     13.77 o 
   6   5   8       84.43       67.30     10.57 o 
   7   5   8      113.60       95.87     15.18 o 
   8   5   8       37.41       61.91     19.79 o 
  -8   6   8      138.60      167.65     21.49 o 
  -7   6   8       40.15       22.47     12.31 o 
  -6   6   8      525.21      521.06     17.52 o 
  -5   6   8       14.38       17.62      8.08 o 
  -4   6   8       49.58       41.81      9.15 o 
  -3   6   8       89.40       93.87      9.69 o 
  -2   6   8      155.37      143.66     13.54 o 
  -1   6   8       24.20       12.12      5.68 o 
   0   6   8      107.49      109.92      8.01 o 
   1   6   8       23.47       21.61      6.20 o 
   2   6   8      150.13      137.19     11.68 o 
   3   6   8       91.93       76.69      8.33 o 
   4   6   8       49.95       46.60      8.39 o 
   5   6   8       14.53       33.15      9.84 o 
   6   6   8      517.62      433.79     17.81 o 
   7   6   8       40.57       27.21     14.31 o 
   8   6   8      137.57      128.40     19.80 o 
  -8   7   8       45.85       51.10     22.75 o 
  -7   7   8      148.27      136.86     22.58 o 
  -6   7   8       61.83       55.19     11.03 o 
  -5   7   8       44.31       58.80     11.24 o 
  -4   7   8       87.55       96.60     11.10 o 
  -3   7   8       16.75        6.16      7.91 o 
  -2   7   8      579.37      567.45     18.10 o 
  -1   7   8       23.27       18.56      6.87 o 
   0   7   8      383.46      423.43     12.88 o 
   1   7   8       25.04       18.08      5.78 o 
   2   7   8      592.60      594.61     16.24 o 
   3   7   8       17.84       13.26      9.23 o 
   4   7   8       89.79       93.44     16.32 o 
   5   7   8       43.68       43.10     16.01 o 
   6   7   8       62.26       58.70     17.92 o 
   7   7   8      146.82      170.76     34.53 o 
   8   7   8       46.07       40.46     30.55 o 
  -7   8   8      113.63      104.15     23.75 o 
  -6   8   8        6.68       -0.51     17.06 o 
  -5   8   8       69.14       87.92     24.86 o 
  -4   8   8       56.49       71.43     13.65 o 
  -3   8   8       29.39       34.18     11.96 o 
  -2   8   8        6.84        5.02     11.95 o 
  -1   8   8      305.38      312.30     28.12 o 
   0   8   8      474.95      482.51     18.87 o 
   1   8   8      307.89      313.40     14.94 o 
   2   8   8        6.26        6.63      9.72 o 
   3   8   8       30.32       42.81     15.23 o 
   4   8   8       56.57       50.79     15.94 o 
   5   8   8       67.34       80.43     18.09 o 
   6   8   8        7.21       -6.34     17.94 o 
   7   8   8      113.02      178.14     36.97 o 
  -7   9   8        4.51       -6.20     22.05 o 
  -6   9   8        3.98      -14.22     19.33 o 
  -5   9   8      112.25      113.24     17.18 o 
  -4   9   8       66.26       84.01     15.64 o 
  -3   9   8       62.54       67.33     14.45 o 
  -2   9   8       75.23       92.14     13.77 o 
  -1   9   8       53.08       54.50     13.32 o 
   0   9   8        0.44       -0.80      8.73 o 
   1   9   8       52.90       46.23     10.14 o 
   2   9   8       75.76       83.19     12.98 o 
   3   9   8       63.74       75.97     16.72 o 
   4   9   8       67.62       72.65     18.21 o 
   5   9   8      111.82      124.96     29.07 o 
   6   9   8        3.92       -1.21     19.40 o 
   7   9   8        4.70      -19.29     21.46 o 
  -6  10   8       14.70       15.10     22.26 o 
  -5  10   8       29.70       32.48     20.69 o 
  -4  10   8       39.79       29.00     15.24 o 
  -3  10   8       12.91        9.13     13.26 o 
  -2  10   8      117.88      104.42     15.53 o 
  -1  10   8       42.03       48.33     16.50 o 
   0  10   8       20.25       11.14     11.43 o 
   1  10   8       42.60       62.21     13.30 o 
   2  10   8      119.06      121.94     15.95 o 
   3  10   8       13.32       11.04     16.29 o 
   4  10   8       40.63       75.99     19.73 o 
   5  10   8       29.95       20.52     25.33 o 
   6  10   8       14.54       20.24     22.04 o 
  -5  11   8       19.26       29.25     23.94 o 
  -4  11   8        7.70       10.93     19.66 o 
  -3  11   8        2.58       -6.27     16.02 o 
  -2  11   8       35.22       35.40     15.49 o 
  -1  11   8       29.46       29.66     17.84 o 
   0  11   8       15.44       32.69     14.44 o 
   1  11   8       29.19       18.74     14.04 o 
   2  11   8       34.39       18.69     14.84 o 
   3  11   8        2.55        2.35     18.68 o 
   4  11   8        7.60      -12.26     19.59 o 
   5  11   8       19.20       29.48     22.76 o 
  -4  12   8       11.26        0.55     22.69 o 
  -3  12   8        6.83       12.00     17.91 o 
  -2  12   8       18.61       18.47     16.66 o 
  -1  12   8        2.92      -15.24     15.42 o 
   0  12   8       70.85      102.29     22.02 o 
   1  12   8        2.93        2.39     15.36 o 
   2  12   8       18.71       36.76     21.31 o 
   3  12   8        6.61        9.84     21.38 o 
   4  12   8       11.53        8.31     24.24 o 
  -2  13   8       22.94       11.53     19.73 o 
  -1  13   8        9.04       -2.50     18.68 o 
   0  13   8       10.74        0.61     36.85 o 
   1  13   8        9.26       -7.97     22.51 o 
   2  13   8       23.15       -8.22     23.99 o 
   1   0   9     3447.84     3585.62     40.29 o 
   2   0   9     4088.45     4071.24     76.13 o 
   3   0   9       78.78      103.16     12.03 o 
   4   0   9      261.35      263.05     10.17 o 
   5   0   9      209.76      207.70     13.59 o 
   6   0   9       28.34       12.79     11.70 o 
   7   0   9      172.45      185.28     32.89 o 
   8   0   9        1.48        7.88     14.14 o 
   9   0   9        4.32        4.38     16.70 o 
  -9   1   9       47.05       36.67     18.18 o 
  -8   1   9       13.85       26.37     14.63 o 
  -7   1   9      118.59      140.53     16.06 o 
  -6   1   9       32.65       34.23     10.93 o 
  -5   1   9       40.51       35.13      9.57 o 
  -4   1   9      397.62      381.29     15.20 o 
  -3   1   9     4695.61     5156.65     65.84 o 
  -2   1   9     3755.71     3758.32     57.11 o 
  -1   1   9     1215.59     1211.43     17.82 o 
   0   1   9      797.40      677.57     12.95 o 
   1   1   9     1237.96     1188.44     18.75 o 
   2   1   9     3703.07     3652.37     43.60 o 
   3   1   9     4708.18     5165.02     57.91 o 
   4   1   9      398.34      388.15      9.75 o 
   5   1   9       43.54       35.94      7.48 o 
   6   1   9       33.72       18.98     16.32 o 
   7   1   9      119.46      122.99     18.36 o 
   8   1   9       14.26        1.41     14.28 o 
   9   1   9       47.22       44.55     17.83 o 
  -9   2   9       10.53       -1.61     20.60 o 
  -8   2   9       22.37       17.31     15.13 o 
  -7   2   9       36.89       14.17     12.18 o 
  -6   2   9        4.30        9.61      8.86 o 
  -5   2   9      175.52      175.23     17.31 o 
  -4   2   9     1069.63     1085.60     21.59 o 
  -3   2   9     1078.96     1120.04     23.61 o 
  -2   2   9      629.25      578.94     15.05 o 
  -1   2   9      552.83      545.96     16.44 o 
   0   2   9      561.01      662.28     23.76 o 
   1   2   9      536.28      513.61     14.90 o 
   2   2   9      639.31      611.04     17.47 o 
   3   2   9     1100.22     1087.66     21.67 o 
   4   2   9     1095.71     1123.74     24.01 o 
   5   2   9      177.40      179.92     11.40 o 
   6   2   9        4.65        8.27      9.89 o 
   7   2   9       37.16       24.55     12.54 o 
   8   2   9       22.11       31.38     15.52 o 
   9   2   9       10.87      -15.77     15.77 o 
  -9   3   9       24.58       42.19     21.42 o 
  -8   3   9        4.50       12.79     15.09 o 
  -7   3   9        3.56      -14.05     14.05 o 
  -6   3   9       85.25       84.07     10.15 o 
  -5   3   9       39.35       28.14      7.11 o 
  -4   3   9      151.07      141.10     11.53 o 
  -3   3   9      910.52      927.46     31.52 o 
  -2   3   9      687.07      670.42     16.82 o 
  -1   3   9      732.03      770.10     16.52 o 
   0   3   9     2246.80     2149.67     37.09 o 
   1   3   9      715.37      738.43     13.97 o 
   2   3   9      693.78      679.61     19.77 o 
   3   3   9      913.97      946.09     20.97 o 
   4   3   9      153.41      166.38     12.61 o 
   5   3   9       39.42       34.53      8.54 o 
   6   3   9       82.87      105.25     13.18 o 
   7   3   9        3.45       -1.22     11.72 o 
   8   3   9        4.81        8.66     14.48 o 
   9   3   9       24.70       -1.48     16.52 o 
  -9   4   9        7.25       36.01     21.85 o 
  -8   4   9       35.33       57.04     19.47 o 
  -7   4   9       18.95        7.77     10.73 o 
  -6   4   9        3.87       16.38      9.12 o 
  -5   4   9      609.03      609.57     16.32 o 
  -4   4   9      574.48      560.28     14.52 o 
  -3   4   9      679.88      671.99     16.44 o 
  -2   4   9     2398.97     2463.04     32.31 o 
  -1   4   9      693.16      728.37     27.19 o 
   0   4   9     1615.84     1814.28     22.93 o 
   1   4   9      682.45      696.57     14.80 o 
   2   4   9     2386.90     2523.13     28.19 o 
   3   4   9      661.00      624.37     15.70 o 
   4   4   9      568.34      568.26     28.86 o 
   5   4   9      606.31      594.73     19.99 o 
   6   4   9        4.01       -1.91      9.53 o 
   7   4   9       19.43       46.25     13.01 o 
   8   4   9       35.45       36.39     15.47 o 
   9   4   9        7.27       35.97     20.74 o 
  -8   5   9       11.16       -1.79     15.57 o 
  -7   5   9       87.11       80.31     13.16 o 
  -6   5   9      174.73      140.17     11.66 o 
  -5   5   9     1368.21     1323.74     24.61 o 
  -4   5   9      449.84      392.83     14.83 o 
  -3   5   9      151.84      191.68     13.59 o 
  -2   5   9      180.68      166.86      9.86 o 
  -1   5   9      327.49      307.16     10.53 o 
   0   5   9        7.76        1.44      3.81 o 
   1   5   9      331.21      308.46      9.68 o 
   2   5   9      187.26      202.83      8.56 o 
   3   5   9      156.06      158.78     10.96 o 
   4   5   9      452.89      427.22     14.22 o 
   5   5   9     1374.98     1348.80     26.19 o 
   6   5   9      178.33      151.79     14.93 o 
   7   5   9       88.82       97.92     26.42 o 
   8   5   9       11.37       -2.17     18.41 o 
  -8   6   9       55.93      106.19     19.07 o 
  -7   6   9       23.42       22.18     11.04 o 
  -6   6   9       65.07       59.61     10.51 o 
  -5   6   9       88.19       62.28     10.92 o 
  -4   6   9      196.09      192.14     13.10 o 
  -3   6   9      549.84      583.31     16.92 o 
  -2   6   9      108.25      116.79      9.42 o 
  -1   6   9      221.48      222.01     26.72 o 
   0   6   9       41.92       36.53      6.25 o 
   1   6   9      214.29      190.15     11.97 o 
   2   6   9      103.49      123.00     10.53 o 
   3   6   9      544.86      559.88     15.05 o 
   4   6   9      191.25      221.30     16.67 o 
   5   6   9       87.42       85.56     10.70 o 
   6   6   9       64.64       34.47     11.31 o 
   7   6   9       23.13       40.46     16.06 o 
   8   6   9       55.62      140.24     23.08 o 
  -8   7   9       21.66       29.36     22.86 o 
  -7   7   9       32.01       23.76     13.87 o 
  -6   7   9       51.46       69.95     13.27 o 
  -5   7   9      122.40      123.52     13.10 o 
  -4   7   9       27.86       24.40      9.56 o 
  -3   7   9       66.00       72.25     10.53 o 
  -2   7   9      365.43      369.18     14.08 o 
  -1   7   9      149.27      155.45     10.29 o 
   0   7   9      914.28      918.40     18.70 o 
   1   7   9      150.40      160.92     11.41 o 
   2   7   9      364.63      361.75     16.41 o 
   3   7   9       66.12       85.87     12.11 o 
   4   7   9       26.79       16.83     13.90 o 
   5   7   9      120.00       93.52     17.55 o 
   6   7   9       51.27       77.88     18.15 o 
   7   7   9       31.38      -10.77     26.96 o 
   8   7   9       21.46       29.69     32.18 o 
  -7   8   9       13.94        9.34     21.50 o 
  -6   8   9       15.61       20.86     15.25 o 
  -5   8   9      129.73      149.40     17.25 o 
  -4   8   9        6.63       -6.54     12.03 o 
  -3   8   9       10.06       11.01     11.11 o 
  -2   8   9       55.45       46.32     11.74 o 
  -1   8   9       77.64       95.76     13.04 o 
   0   8   9      340.74      329.56     16.68 o 
   1   8   9       77.22       72.62     11.27 o 
   2   8   9       54.03       44.66     11.11 o 
   3   8   9        9.56       -1.74     13.52 o 
   4   8   9        7.06       24.41     14.97 o 
   5   8   9      128.95      137.79     20.14 o 
   6   8   9       15.58       30.18     18.08 o 
   7   8   9       13.91       -5.89     29.21 o 
  -7   9   9        5.03       11.49     35.20 o 
  -6   9   9       13.11       20.12     20.55 o 
  -5   9   9       37.54       32.88     15.41 o 
  -4   9   9       43.49       35.97     14.21 o 
  -3   9   9      101.61      109.46     16.12 o 
  -2   9   9        0.26       -2.57     20.20 o 
  -1   9   9       35.79       29.22     11.14 o 
   0   9   9        0.84        0.14     10.88 o 
   1   9   9       35.62       11.45      9.37 o 
   2   9   9        0.35       13.22     10.37 o 
   3   9   9       99.40      121.71     19.54 o 
   4   9   9       44.38       10.70     18.48 o 
   5   9   9       38.47       47.96     19.14 o 
   6   9   9       13.54       18.85     20.49 o 
   7   9   9        5.20      -20.40     22.73 o 
  -6  10   9       14.18       23.04     23.09 o 
  -5  10   9       10.59       -9.82     16.78 o 
  -4  10   9        1.50       24.97     16.08 o 
  -3  10   9       14.38       24.84     14.47 o 
  -2  10   9      106.62       94.85     16.27 o 
  -1  10   9        1.32        7.72     12.48 o 
   0  10   9       35.56       54.62     13.36 o 
   1  10   9        1.08        8.17     11.82 o 
   2  10   9      106.65      132.24     16.24 o 
   3  10   9       14.62        5.13     16.45 o 
   4  10   9        1.46       16.89     18.16 o 
   5  10   9       10.79        1.37     19.06 o 
   6  10   9       14.10       -6.00     24.69 o 
  -5  11   9       14.51        3.35     22.06 o 
  -4  11   9       13.50       19.42     16.80 o 
  -3  11   9       34.41       25.07     16.49 o 
  -2  11   9       21.79       14.48     15.35 o 
  -1  11   9       35.86       59.20     16.36 o 
   0  11   9      340.50      351.25     23.16 o 
   1  11   9       36.39       37.63     18.92 o 
   2  11   9       22.13       18.19     18.92 o 
   3  11   9       35.14       30.22     19.59 o 
   4  11   9       13.29       17.58     20.90 o 
   5  11   9       14.09       23.52     21.66 o 
  -4  12   9       48.55       83.81     27.13 o 
  -3  12   9        0.33      -18.21     18.21 o 
  -2  12   9        3.71       10.68     17.63 o 
  -1  12   9       19.83        3.53     15.33 o 
   0  12   9       49.73       74.25     40.94 o 
   1  12   9       20.12       30.60     21.43 o 
   2  12   9        3.80       20.03     21.48 o 
   3  12   9        0.34       28.94     21.41 o 
   4  12   9       48.67       38.52     23.46 o 
  -2  13   9        4.60       -4.21     34.91 o 
  -1  13   9       45.83       92.19     25.28 o 
   0  13   9        0.68       -4.33     20.80 o 
   1  13   9       45.55       41.61     23.80 o 
   0   0  10      350.24      398.10     12.87 o 
   1   0  10       31.91       23.92      4.10 o 
   2   0  10        5.12        2.72      5.50 o 
   3   0  10       23.24       33.66      7.22 o 
   4   0  10     1707.97     1794.89     53.84 o 
   5   0  10       71.42       74.09      9.80 o 
   6   0  10       27.81       32.37     11.04 o 
   7   0  10        4.11       25.02     12.76 o 
   8   0  10        0.14        9.73     14.12 o 
   9   0  10       10.61       -1.53     19.79 o 
  -9   1  10       14.07       12.26     18.75 o 
  -8   1  10       16.85       22.48     14.82 o 
  -7   1  10       12.61       31.85     12.67 o 
  -6   1  10       82.69       92.88     19.95 o 
  -5   1  10      577.45      557.27     20.05 o 
  -4   1  10      324.61      351.95     14.72 o 
  -3   1  10      939.04      843.95     23.28 o 
  -2   1  10      734.29      727.81     34.32 o 
  -1   1  10      444.18      452.37     13.38 o 
   0   1  10     3336.15     3495.34     39.90 o 
   1   1  10      427.93      442.62     11.15 o 
   2   1  10      751.53      849.10     17.88 o 
   3   1  10      981.77      915.84     23.31 o 
   4   1  10      332.40      359.28     11.66 o 
   5   1  10      574.31      558.37     16.02 o 
   6   1  10       82.70       73.29     13.08 o 
   7   1  10       12.51       34.91     12.64 o 
   8   1  10       16.55       31.77     20.37 o 
   9   1  10       14.50       31.44     24.23 o 
  -9   2  10       11.89       28.63     21.87 o 
  -8   2  10        2.88        7.60     15.06 o 
  -7   2  10      200.40      194.87     18.82 o 
  -6   2  10       51.23       36.72      9.60 o 
  -5   2  10        2.33        1.83      7.21 o 
  -4   2  10     1706.83     1697.40     28.04 o 
  -3   2  10     2782.46     2884.10    108.58 o 
  -2   2  10     2643.37     2760.55     38.55 o 
  -1   2  10     4360.48     4565.70     50.16 o 
   0   2  10     2857.24     3037.90     45.98 o 
   1   2  10     4333.71     4515.82     62.35 o 
   2   2  10     2625.55     2748.35     44.36 o 
   3   2  10     2780.66     2804.12     47.71 o 
   4   2  10     1719.98     1754.34     27.51 o 
   5   2  10        2.46       -3.76      6.71 o 
   6   2  10       51.63       24.23      8.77 o 
   7   2  10      196.27      180.09     17.66 o 
   8   2  10        2.78        3.75     14.11 o 
   9   2  10       11.66      -12.58     16.93 o 
  -9   3  10       34.64       53.82     39.48 o 
  -8   3  10      143.35      180.02     20.13 o 
  -7   3  10       37.14       12.65     13.41 o 
  -6   3  10        5.35        7.52      8.14 o 
  -5   3  10       22.95       17.06      7.16 o 
  -4   3  10      505.84      519.38     13.85 o 
  -3   3  10     1403.02     1431.91     28.16 o 
  -2   3  10      267.50      238.74     15.69 o 
  -1   3  10     3607.21     3974.39     51.90 o 
   0   3  10      181.38      221.10     10.01 o 
   1   3  10     3648.32     3987.70     68.41 o 
   2   3  10      269.94      255.42     13.19 o 
   3   3  10     1405.59     1514.58     55.86 o 
   4   3  10      507.59      521.71     24.71 o 
   5   3  10       20.37        8.04      8.30 o 
   6   3  10        5.14        5.40      8.84 o 
   7   3  10       37.23       42.61     13.84 o 
   8   3  10      143.15      156.56     18.63 o 
   9   3  10       34.20       49.45     18.42 o 
  -9   4  10       30.35       48.76     22.39 o 
  -8   4  10        6.86       12.86     15.27 o 
  -7   4  10        5.52       -2.26     11.74 o 
  -6   4  10       13.08       35.02      9.38 o 
  -5   4  10       79.72       86.79      9.43 o 
  -4   4  10        3.50       15.73      7.38 o 
  -3   4  10      300.42      295.60     11.99 o 
  -2   4  10      886.01      881.92     32.54 o 
  -1   4  10     2485.65     2883.95     47.57 o 
   0   4  10     5265.46     5657.90     69.00 o 
   1   4  10     2534.58     2901.41     64.74 o 
   2   4  10      898.52      871.94     16.43 o 
   3   4  10      304.18      291.13     11.87 o 
   4   4  10        2.86        7.02      7.28 o 
   5   4  10       79.79      111.90     12.43 o 
   6   4  10       12.37        3.97     10.11 o 
   7   4  10        6.03       13.41     15.08 o 
   8   4  10        6.93       17.20     15.88 o 
   9   4  10       30.31       22.15     18.63 o 
  -8   5  10        1.59       -6.75     15.01 o 
  -7   5  10       44.47       37.70     11.36 o 
  -6   5  10      228.93      236.52     19.40 o 
  -5   5  10      183.47      199.48     16.66 o 
  -4   5  10       73.07       59.07      9.44 o 
  -3   5  10      140.05      160.27     12.58 o 
  -2   5  10       90.46      103.71      8.80 o 
  -1   5  10      557.37      600.22     14.43 o 
   0   5  10      243.93      256.26      8.22 o 
   1   5  10      551.22      547.98     12.63 o 
   2   5  10       96.05      101.45      7.30 o 
   3   5  10      143.51      172.97     11.41 o 
   4   5  10       75.24       69.17     10.54 o 
   5   5  10      184.30      199.55     15.62 o 
   6   5  10      229.56      212.79     16.85 o 
   7   5  10       44.14       55.78     14.29 o 
   8   5  10        1.73       14.06     16.24 o 
  -8   6  10        2.66       19.23     16.60 o 
  -7   6  10       59.18       55.42     12.52 o 
  -6   6  10      117.91      126.99     13.91 o 
  -5   6  10       81.44       70.03     10.96 o 
  -4   6  10      106.86      101.71     11.14 o 
  -3   6  10       41.99       39.31      8.50 o 
  -2   6  10      134.28      141.60     10.51 o 
  -1   6  10      471.40      471.62     13.83 o 
   0   6  10      110.82      117.94      8.53 o 
   1   6  10      460.46      464.90     15.52 o 
   2   6  10      131.12      127.58      8.96 o 
   3   6  10       41.95       16.36      7.15 o 
   4   6  10      102.67       80.58     11.48 o 
   5   6  10       80.24       87.88     12.46 o 
   6   6  10      120.82      148.87     24.16 o 
   7   6  10       58.79       67.97     15.33 o 
   8   6  10        2.56       22.49     19.97 o 
  -8   7  10       14.56       39.18     29.55 o 
  -7   7  10        4.72      -15.27     15.27 o 
  -6   7  10        9.53        6.24     12.02 o 
  -5   7  10      113.04      124.41     13.52 o 
  -4   7  10       94.21       99.30     12.07 o 
  -3   7  10       17.81        6.19      8.30 o 
  -2   7  10      311.14      362.41     14.04 o 
  -1   7  10      168.75      163.78     10.65 o 
   0   7  10      312.68      372.37     12.77 o 
   1   7  10      164.94      167.03     10.91 o 
   2   7  10      305.11      335.15     20.13 o 
   3   7  10       19.88       15.89     15.05 o 
   4   7  10       95.07       84.21     16.28 o 
   5   7  10      114.88      128.68     19.74 o 
   6   7  10        9.32       29.55     23.03 o 
   7   7  10        4.83        7.47     26.43 o 
  -7   8  10        8.19      -19.91     19.91 o 
  -6   8  10       39.70       19.35     15.45 o 
  -5   8  10      103.89      117.18     17.53 o 
  -4   8  10       92.33       95.82     15.15 o 
  -3   8  10       49.40       53.10     12.82 o 
  -2   8  10      114.34      116.59     14.00 o 
  -1   8  10       31.65       28.69     10.69 o 
   0   8  10       41.21       29.29     10.11 o 
   1   8  10       29.76       29.81      9.62 o 
   2   8  10      116.30       93.20     12.89 o 
   3   8  10       49.26       43.40     24.33 o 
   4   8  10       94.20       82.50     17.64 o 
   5   8  10      103.96      120.38     20.10 o 
   6   8  10       39.05       43.96     28.49 o 
   7   8  10        8.15        9.19     30.46 o 
  -6   9  10       23.70        4.69     21.20 o 
  -5   9  10       25.39       24.40     15.87 o 
  -4   9  10        6.65       16.51     19.06 o 
  -3   9  10       40.38       21.16     13.23 o 
  -2   9  10      111.05       97.78     15.06 o 
  -1   9  10      270.70      297.82     19.63 o 
   0   9  10       21.18       15.19     13.64 o 
   1   9  10      273.34      254.25     21.77 o 
   2   9  10      112.87      124.57     15.31 o 
   3   9  10       39.76       34.62     19.63 o 
   4   9  10        6.94       13.54     16.71 o 
   5   9  10       25.09       15.15     18.74 o 
   6   9  10       23.47       74.08     28.78 o 
  -6  10  10        3.97        4.57     27.61 o 
  -5  10  10       10.00       23.13     17.38 o 
  -4  10  10       24.23       13.93     16.44 o 
  -3  10  10       60.06       66.52     18.26 o 
  -2  10  10       45.68       36.31     13.87 o 
  -1  10  10      135.38      136.40     16.30 o 
   0  10  10        0.21       -1.73     11.95 o 
   1  10  10      134.68      131.12     19.28 o 
   2  10  10       45.08       49.34     16.30 o 
   3  10  10       60.46       32.36     18.51 o 
   4  10  10       24.45       55.82     19.61 o 
   5  10  10       10.06       16.37     20.38 o 
   6  10  10        3.84       29.02     33.23 o 
  -5  11  10       14.43       11.38     23.52 o 
  -4  11  10        6.07       -0.62     30.55 o 
  -3  11  10        6.19        4.20     16.05 o 
  -2  11  10       25.19       43.87     16.45 o 
  -1  11  10       31.45       13.53     14.98 o 
   0  11  10        1.06       21.52     17.09 o 
   1  11  10       31.70       25.48     22.34 o 
   2  11  10       24.75       49.66     30.36 o 
   3  11  10        6.46       20.82     37.02 o 
   4  11  10        6.17       -9.77     20.45 o 
   5  11  10       14.48       -2.50     22.90 o 
  -3  12  10       12.41       -1.66     18.06 o 
  -2  12  10       32.15       43.54     18.35 o 
  -1  12  10       32.30       52.37     17.34 o 
   0  12  10        0.16       -7.37     18.52 o 
   1  12  10       32.63       40.97     20.83 o 
   2  12  10       32.67       48.08     33.09 o 
   3  12  10       12.52       -9.39     30.12 o 
  -1  13  10        8.32       33.94     27.68 o 
   0  13  10       59.18       68.52     25.26 o 
   1  13  10        8.27       -8.80     23.72 o 
   1   0  11       62.73       62.60      5.99 o 
   2   0  11       26.92       27.54      6.92 o 
   3   0  11     1398.89     1443.63     36.70 o 
   4   0  11        3.44       -3.60      4.71 o 
   5   0  11        7.11        6.46      8.83 o 
   6   0  11      668.25      788.83     38.24 o 
   7   0  11       16.86        3.42     12.26 o 
   8   0  11       27.24       38.79     15.83 o 
   9   0  11        4.65        3.75     17.35 o 
  -9   1  11        8.88       18.35     18.32 o 
  -8   1  11       63.47       71.53     28.85 o 
  -7   1  11       17.79       29.40     13.59 o 
  -6   1  11      397.07      349.91     19.06 o 
  -5   1  11      183.13      198.48     14.88 o 
  -4   1  11      227.05      239.53     14.37 o 
  -3   1  11      524.62      539.31     11.34 o 
  -2   1  11     2489.87     2552.52     94.77 o 
  -1   1  11      705.43      645.29     13.23 o 
   0   1  11     6899.92     7330.02     97.50 o 
   1   1  11      704.83      635.71     23.70 o 
   2   1  11     2498.18     2510.98     55.59 o 
   3   1  11      528.41      555.41     15.07 o 
   4   1  11      225.88      221.79     10.35 o 
   5   1  11      185.03      214.25     11.66 o 
   6   1  11      401.65      389.22     20.07 o 
   7   1  11       17.74       26.40     12.72 o 
   8   1  11       63.96       56.40     22.77 o 
   9   1  11        8.99       53.82     18.94 o 
  -9   2  11       64.85      132.32     23.35 o 
  -8   2  11       47.25       51.39     16.95 o 
  -7   2  11        6.13        0.76     12.71 o 
  -6   2  11       59.15       65.99     10.55 o 
  -5   2  11      260.96      269.21     17.19 o 
  -4   2  11      643.43      602.16     19.30 o 
  -3   2  11      783.52      784.25     69.05 o 
  -2   2  11     2479.25     2405.73     47.18 o 
  -1   2  11       63.05       61.60      5.23 o 
   0   2  11     3031.12     3339.29     35.32 o 
   1   2  11       62.31       45.43      5.58 o 
   2   2  11     2513.05     2535.28     35.64 o 
   3   2  11      779.50      782.37     19.01 o 
   4   2  11      634.53      616.67     16.13 o 
   5   2  11      262.55      255.35     13.78 o 
   6   2  11       59.97       51.07     15.11 o 
   7   2  11        6.32       30.37     13.76 o 
   8   2  11       47.26       80.50     16.61 o 
   9   2  11       64.70       91.83     20.22 o 
  -9   3  11       61.44       87.57     25.43 o 
  -8   3  11       28.23       11.34     15.35 o 
  -7   3  11       26.16       19.96     13.86 o 
  -6   3  11       26.94       13.35      9.30 o 
  -5   3  11      415.84      384.89     13.75 o 
  -4   3  11      716.20      752.65     21.84 o 
  -3   3  11      329.78      305.26     15.73 o 
  -2   3  11      143.33      166.80     10.74 o 
  -1   3  11     1824.03     1850.77     29.18 o 
   0   3  11     3456.04     4096.83    164.58 o 
   1   3  11     1817.03     1770.47     58.46 o 
   2   3  11      132.31      157.38     11.47 o 
   3   3  11      335.95      304.92     16.19 o 
   4   3  11      719.45      707.19     19.73 o 
   5   3  11      419.13      389.14     23.04 o 
   6   3  11       26.68       22.29     10.06 o 
   7   3  11       26.32       29.67     13.22 o 
   8   3  11       27.85       25.53     15.33 o 
   9   3  11       61.40       83.06     24.14 o 
  -9   4  11        5.84       30.12     22.76 o 
  -8   4  11       73.71      112.81     22.36 o 
  -7   4  11      119.73       96.57     15.64 o 
  -6   4  11      348.34      330.10     15.85 o 
  -5   4  11      280.38      282.20     15.20 o 
  -4   4  11      863.26      903.04     21.39 o 
  -3   4  11      240.29      243.46     11.97 o 
  -2   4  11     1147.35     1112.64     23.97 o 
  -1   4  11     1880.34     2030.93     52.83 o 
   0   4  11      614.10      647.60     13.36 o 
   1   4  11     1878.33     1989.56     34.40 o 
   2   4  11     1116.61     1105.93     20.63 o 
   3   4  11      238.93      237.70     16.40 o 
   4   4  11      868.20      855.10     44.08 o 
   5   4  11      280.33      306.21     17.19 o 
   6   4  11      347.12      374.19     20.41 o 
   7   4  11      118.63       86.91     15.97 o 
   8   4  11       72.96       67.18     17.17 o 
   9   4  11        5.82       16.17     22.28 o 
  -8   5  11        7.41       12.45     26.98 o 
  -7   5  11       91.00       87.46     12.74 o 
  -6   5  11       45.80       56.30     10.39 o 
  -5   5  11      303.16      264.40     15.58 o 
  -4   5  11      202.57      202.31     12.83 o 
  -3   5  11      334.19      347.51     13.63 o 
  -2   5  11      462.71      463.70     14.18 o 
  -1   5  11      717.75      735.66     25.46 o 
   0   5  11     3979.88     3984.28     38.36 o 
   1   5  11      723.42      765.67     15.15 o 
   2   5  11      465.33      464.88     11.87 o 
   3   5  11      340.43      343.53     19.51 o 
   4   5  11      199.49      185.28     38.76 o 
   5   5  11      303.18      271.99     16.61 o 
   6   5  11       47.86       53.57     21.67 o 
   7   5  11       91.28      116.77     16.10 o 
   8   5  11        7.69       10.26     16.86 o 
  -8   6  11       14.81       22.77     18.96 o 
  -7   6  11       48.85       28.59     13.49 o 
  -6   6  11       10.35       11.50     11.04 o 
  -5   6  11      205.48      188.93     14.72 o 
  -4   6  11       33.09       36.20      9.52 o 
  -3   6  11       52.88       48.48     12.05 o 
  -2   6  11       21.32       18.92      6.97 o 
  -1   6  11      117.28      119.08      9.35 o 
   0   6  11      237.89      257.96     11.13 o 
   1   6  11      122.67      144.20     14.04 o 
   2   6  11       20.99       27.49      8.08 o 
   3   6  11       52.86       39.95      9.43 o 
   4   6  11       31.00       11.97     11.76 o 
   5   6  11      205.90      197.61     18.72 o 
   6   6  11       10.49       13.80     12.72 o 
   7   6  11       49.06       31.39     14.27 o 
   8   6  11       15.21        7.22     20.26 o 
  -8   7  11        7.67       31.84     32.75 o 
  -7   7  11        1.09        9.14     13.59 o 
  -6   7  11       13.89       15.76     12.39 o 
  -5   7  11      108.29       96.41     14.23 o 
  -4   7  11       15.76       33.40     10.57 o 
  -3   7  11       60.10       72.93     15.05 o 
  -2   7  11      138.58      145.56     11.26 o 
  -1   7  11       48.12       43.96      8.06 o 
   0   7  11      498.23      518.19     14.99 o 
   1   7  11       47.12       28.55      6.95 o 
   2   7  11      139.72      116.23     14.54 o 
   3   7  11       60.04       48.37     19.06 o 
   4   7  11       15.83       57.51     20.40 o 
   5   7  11      109.35      155.11     27.53 o 
   6   7  11       13.16      -21.93     21.93 o 
   7   7  11        1.17       -9.77     28.78 o 
  -7   8  11        5.09      -14.74     22.41 o 
  -6   8  11       68.01       69.74     17.65 o 
  -5   8  11       86.58       85.95     16.42 o 
  -4   8  11       60.49       81.77     14.48 o 
  -3   8  11       28.79       14.13     11.84 o 
  -2   8  11      481.04      483.42     20.80 o 
  -1   8  11       96.09      104.62     13.84 o 
   0   8  11       20.12        5.01      9.51 o 
   1   8  11       95.09       79.53     11.94 o 
   2   8  11      486.37      497.83     36.66 o 
   3   8  11       29.64       20.83     19.06 o 
   4   8  11       61.27       59.04     23.03 o 
   5   8  11       86.92      131.16     29.74 o 
   6   8  11       68.20       91.51     28.68 o 
   7   8  11        4.85        1.72     32.71 o 
  -6   9  11       31.33       35.31     18.64 o 
  -5   9  11       10.55        7.52     14.93 o 
  -4   9  11       53.11       55.73     16.02 o 
  -3   9  11      152.66      136.38     16.87 o 
  -2   9  11       52.30       42.13     13.40 o 
  -1   9  11       36.31       34.20     12.53 o 
   0   9  11       30.21       16.06     12.00 o 
   1   9  11       35.57       12.69     27.44 o 
   2   9  11       52.01       60.06     15.67 o 
   3   9  11      155.82      128.72     28.35 o 
   4   9  11       53.06       93.38     28.49 o 
   5   9  11       10.79       11.30     25.24 o 
   6   9  11       31.76       42.72     30.74 o 
  -6  10  11        5.10       -9.96     23.06 o 
  -5  10  11        1.00       16.20     17.71 o 
  -4  10  11       27.70       44.07     23.68 o 
  -3  10  11        8.29      -13.37     15.77 o 
  -2  10  11      158.62      198.25     19.65 o 
  -1  10  11       54.77       65.40     14.86 o 
   0  10  11        0.31        7.14     12.52 o 
   1  10  11       56.43       47.28     43.27 o 
   2  10  11      156.62      139.99     21.80 o 
   3  10  11        8.05       40.23     25.91 o 
   4  10  11       27.39       47.17     27.92 o 
   5  10  11        1.04       12.88     28.21 o 
   6  10  11        5.18      -32.47     32.47 o 
  -5  11  11        4.13      -14.88     23.09 o 
  -4  11  11        1.51       16.92     24.20 o 
  -3  11  11        1.24       -0.82     15.95 o 
  -2  11  11      120.19      101.92     18.34 o 
  -1  11  11        8.17       14.51     25.46 o 
   0  11  11       20.45        6.81     24.69 o 
   1  11  11        8.03       11.99     17.55 o 
   2  11  11      119.88       91.99     31.08 o 
   3  11  11        1.07       14.80     26.19 o 
   4  11  11        1.43      -26.72     26.72 o 
   5  11  11        4.13       46.59     35.82 o 
  -3  12  11        0.34      -10.49     22.08 o 
  -2  12  11        1.70       14.43     25.30 o 
  -1  12  11        2.51       -3.64     20.35 o 
   0  12  11       21.56       14.56     24.21 o 
   1  12  11        2.35        1.92     20.25 o 
   2  12  11        1.77      -15.28     28.83 o 
   3  12  11        0.32      -30.60     30.60 o 
  -1  13  11       51.24       95.78     26.42 o 
   0  13  11       12.29       12.60     23.22 o 
   1  13  11       51.42       24.95     33.23 o 
   0   0  12      303.70      333.17     14.08 o 
   1   0  12       61.08       55.72      5.55 o 
   2   0  12      342.38      369.21     10.81 o 
   3   0  12        6.12       -2.10      4.68 o 
   4   0  12        3.65        5.35      6.18 o 
   5   0  12       11.99        6.26     11.84 o 
   6   0  12      394.82      377.84     21.02 o 
   7   0  12       72.94       76.28     14.54 o 
   8   0  12        1.22       10.02     16.43 o 
   9   0  12        7.15       10.43     18.21 o 
  -9   1  12       13.81       37.18     19.73 o 
  -8   1  12       22.09       20.65     15.38 o 
  -7   1  12       20.21       32.67     13.74 o 
  -6   1  12      115.40      159.70     18.82 o 
  -5   1  12      149.23      173.72     14.68 o 
  -4   1  12      130.72      128.13     14.20 o 
  -3   1  12     2609.09     2562.03     78.44 o 
  -2   1  12      180.72      169.91     19.13 o 
  -1   1  12     1220.21     1233.19     20.22 o 
   0   1  12        1.13       11.49      4.40 o 
   1   1  12     1198.24     1194.06     25.05 o 
   2   1  12      174.26      167.63      9.15 o 
   3   1  12     2589.94     2594.17     37.29 o 
   4   1  12      125.91      144.64     10.58 o 
   5   1  12      149.09      146.24     10.75 o 
   6   1  12      115.63      116.09     14.47 o 
   7   1  12       20.40       24.25     13.47 o 
   8   1  12       22.18        9.15     15.10 o 
   9   1  12       13.67       40.52     22.12 o 
  -9   2  12       23.74       39.72     35.49 o 
  -8   2  12       10.19        5.82     15.72 o 
  -7   2  12      159.16      183.46     25.60 o 
  -6   2  12      330.35      324.59     16.23 o 
  -5   2  12      133.26      117.58     13.06 o 
  -4   2  12      686.44      649.69     25.09 o 
  -3   2  12      356.34      376.47     27.82 o 
  -2   2  12      280.42      262.91     16.47 o 
  -1   2  12     1634.09     1639.73     24.41 o 
   0   2  12     4665.35     4873.64     75.15 o 
   1   2  12     1611.13     1638.97     25.90 o 
   2   2  12      287.18      281.70     11.19 o 
   3   2  12      358.83      379.27     13.72 o 
   4   2  12      681.88      645.76     18.90 o 
   5   2  12      130.92      151.51     14.63 o 
   6   2  12      329.15      339.14     20.82 o 
   7   2  12      159.31      159.14     17.75 o 
   8   2  12        9.75       31.26     15.62 o 
   9   2  12       23.94       35.12     18.36 o 
  -9   3  12       89.25       75.16     25.36 o 
  -8   3  12        0.43       10.50     22.65 o 
  -7   3  12       35.34       37.91     15.73 o 
  -6   3  12       51.52       29.71     11.19 o 
  -5   3  12      281.17      283.18     15.20 o 
  -4   3  12      101.94      120.27     24.55 o 
  -3   3  12      301.00      293.16     13.87 o 
  -2   3  12      646.46      639.04     21.74 o 
  -1   3  12     3079.30     3277.22     37.61 o 
   0   3  12       27.35       16.15      8.77 o 
   1   3  12     3090.29     3022.56    145.22 o 
   2   3  12      635.01      625.12     20.01 o 
   3   3  12      320.68      354.35     16.68 o 
   4   3  12       98.57      115.74     20.04 o 
   5   3  12      288.83      287.61     14.60 o 
   6   3  12       50.30       49.84     10.57 o 
   7   3  12       35.61       34.24     13.32 o 
   8   3  12        0.46       -3.19     14.81 o 
   9   3  12       90.12      131.28     21.15 o 
  -8   4  12       24.52       29.83     16.55 o 
  -7   4  12       37.93       23.51     13.94 o 
  -6   4  12        5.86       12.95      8.92 o 
  -5   4  12      500.41      474.04     17.65 o 
  -4   4  12      766.81      786.22     20.44 o 
  -3   4  12      494.06      480.79     23.62 o 
  -2   4  12      121.44      148.08     10.94 o 
  -1   4  12     4135.66     4062.42    236.88 o 
   0   4  12      345.70      404.49     10.95 o 
   1   4  12     4127.21     4447.24     51.38 o 
   2   4  12      122.89      136.69      7.76 o 
   3   4  12      491.85      492.50     35.53 o 
   4   4  12      773.88      793.44     27.64 o 
   5   4  12      490.85      475.26     19.00 o 
   6   4  12        5.75       17.55     10.47 o 
   7   4  12       37.35       34.90     14.04 o 
   8   4  12       24.59       27.24     16.60 o 
  -8   5  12       62.64       87.25     19.27 o 
  -7   5  12       42.95       33.35     13.02 o 
  -6   5  12       10.19       19.19     11.09 o 
  -5   5  12       74.44       83.89     14.34 o 
  -4   5  12       36.75       37.35      9.28 o 
  -3   5  12     1012.41      934.69     21.29 o 
  -2   5  12      185.64      216.63     11.57 o 
  -1   5  12       99.08      104.46      8.61 o 
   0   5  12      247.88      296.41     11.93 o 
   1   5  12      103.47       79.71     13.32 o 
   2   5  12      190.98      224.23     17.74 o 
   3   5  12     1000.10      954.47     22.16 o 
   4   5  12       36.68       37.96     12.73 o 
   5   5  12       72.29       64.10     15.46 o 
   6   5  12        9.73        1.49     10.90 o 
   7   5  12       42.30       53.18     17.92 o 
   8   5  12       62.98       70.52     17.62 o 
  -8   6  12        3.14        3.37     29.64 o 
  -7   6  12        7.03        0.40     13.39 o 
  -6   6  12       17.20       22.20     12.61 o 
  -5   6  12      151.35      175.15     16.24 o 
  -4   6  12      236.28      229.84     17.60 o 
  -3   6  12      204.92      221.17     16.80 o 
  -2   6  12      126.20      135.65     12.78 o 
  -1   6  12       35.34       32.95      7.95 o 
   0   6  12      290.88      305.73     11.65 o 
   1   6  12       31.24       21.99      5.40 o 
   2   6  12      126.98      120.44     11.23 o 
   3   6  12      204.73      193.55     15.93 o 
   4   6  12      233.13      252.17     20.76 o 
   5   6  12      155.58      130.66     17.16 o 
   6   6  12       16.68       37.86     15.18 o 
   7   6  12        6.83        0.46     13.89 o 
   8   6  12        3.05       44.15     25.72 o 
  -7   7  12       21.70       24.09     14.58 o 
  -6   7  12       19.56       14.27     12.62 o 
  -5   7  12        8.02       13.73     12.46 o 
  -4   7  12      175.52      139.73     16.82 o 
  -3   7  12       65.58       73.60     10.53 o 
  -2   7  12        2.87        0.17      7.76 o 
  -1   7  12      310.54      312.16     14.74 o 
   0   7  12        9.81        5.28      6.78 o 
   1   7  12      311.40      308.91     18.90 o 
   2   7  12        2.44        7.57     10.65 o 
   3   7  12       65.88       80.40     21.26 o 
   4   7  12      176.27      161.62     27.10 o 
   5   7  12        7.60        7.33     20.64 o 
   6   7  12       19.80       41.28     25.28 o 
   7   7  12       21.62       18.77     28.78 o 
  -7   8  12       31.56       38.20     21.28 o 
  -6   8  12       29.91       -4.08     24.20 o 
  -5   8  12       16.25       -0.42     13.60 o 
  -4   8  12       13.63       20.00     12.70 o 
  -3   8  12       57.04       47.58     12.98 o 
  -2   8  12      106.41      103.74     13.87 o 
  -1   8  12      144.74      129.39     14.34 o 
   0   8  12      120.30      125.70     16.05 o 
   1   8  12      143.92      125.17     16.56 o 
   2   8  12      108.43       90.80     15.64 o 
   3   8  12       58.41       42.33     21.07 o 
   4   8  12       14.24       19.54     21.07 o 
   5   8  12       16.42       12.55     21.74 o 
   6   8  12       30.45       48.51     29.02 o 
   7   8  12       30.99       55.93     33.57 o 
  -6   9  12        3.06        4.70     17.17 o 
  -5   9  12       35.35       23.74     15.59 o 
  -4   9  12       22.90       36.09     14.94 o 
  -3   9  12       24.20       42.24     14.31 o 
  -2   9  12       14.03       26.41     17.57 o 
  -1   9  12       69.81       61.66     13.62 o 
   0   9  12       81.93       65.33     13.18 o 
   1   9  12       69.73       74.65     16.93 o 
   2   9  12       13.87       19.87     15.27 o 
   3   9  12       25.34       19.06     21.98 o 
   4   9  12       22.73       19.73     22.12 o 
   5   9  12       35.75       22.17     26.43 o 
   6   9  12        2.92       16.43     29.07 o 
  -5  10  12        2.78       22.23     17.64 o 
  -4  10  12       52.79       62.35     17.70 o 
  -3  10  12        9.93       18.30     23.04 o 
  -2  10  12       83.75       80.40     15.76 o 
  -1  10  12       92.48      110.42     16.50 o 
   0  10  12       60.61       64.68     37.57 o 
   1  10  12       93.51       52.38     34.81 o 
   2  10  12       84.15       70.98     19.08 o 
   3  10  12        9.96       32.23     24.90 o 
   4  10  12       52.90       84.71     34.00 o 
   5  10  12        2.65       51.77     30.07 o 
  -4  11  12        4.49       31.66     19.54 o 
  -3  11  12        8.47       10.05     17.11 o 
  -2  11  12       55.01       55.94     17.10 o 
  -1  11  12        4.13      -15.14     24.30 o 
   0  11  12        3.39       26.72     18.90 o 
   1  11  12        4.41      -13.28     17.00 o 
   2  11  12       55.20       47.60     29.21 o 
   3  11  12        8.86       -6.46     26.72 o 
   4  11  12        4.50       29.26     31.65 o 
  -3  12  12       10.86        9.58     20.57 o 
  -2  12  12       17.10       30.65     19.64 o 
  -1  12  12       56.07       44.73     22.64 o 
   0  12  12       90.80       91.85     23.09 o 
   1  12  12       55.44       27.50     21.16 o 
   2  12  12       17.39       43.34     33.71 o 
   3  12  12       10.74       25.67     30.46 o 
   1   0  13      622.29      644.60     14.60 o 
   2   0  13     1593.67     1570.29     61.74 o 
   3   0  13        5.72        5.86      5.05 o 
   4   0  13       11.58       11.60      8.59 o 
   5   0  13       25.18       38.44     10.49 o 
   6   0  13        5.40       14.76     11.28 o 
   7   0  13       58.40       43.68     20.94 o 
   8   0  13       59.77       53.23     24.98 o 
   9   0  13        1.82       11.96     19.27 o 
  -9   1  13        2.57        0.71     18.05 o 
  -8   1  13       25.25       37.22     16.43 o 
  -7   1  13      188.47      165.45     19.41 o 
  -6   1  13      251.97      206.42     17.79 o 
  -5   1  13       39.44       44.70     10.61 o 
  -4   1  13       62.08       88.10     13.81 o 
  -3   1  13      507.00      531.39     21.21 o 
  -2   1  13      122.39      100.36      6.69 o 
  -1   1  13     3709.91     3651.23     44.13 o 
   0   1  13     1086.24     1129.55     19.13 o 
   1   1  13     3739.76     3678.20     92.99 o 
   2   1  13      117.24      116.26     13.71 o 
   3   1  13      514.26      547.87     15.45 o 
   4   1  13       64.34       69.20      9.03 o 
   5   1  13       39.82       33.09     10.47 o 
   6   1  13      248.62      257.09     19.17 o 
   7   1  13      184.58      161.41     18.13 o 
   8   1  13       25.58       31.21     17.94 o 
   9   1  13        2.70       28.85     18.83 o 
  -9   2  13        0.99       16.29     20.46 o 
  -8   2  13       18.29       22.33     16.09 o 
  -7   2  13       76.85       81.91     16.28 o 
  -6   2  13       26.38       25.29      9.84 o 
  -5   2  13      260.20      265.06     30.38 o 
  -4   2  13       56.32       57.06     12.77 o 
  -3   2  13     1508.48     1519.39     51.24 o 
  -2   2  13      360.96      418.66     17.60 o 
  -1   2  13     1618.49     1713.31     54.52 o 
   0   2  13      171.98      196.40     10.56 o 
   1   2  13     1615.49     1631.48     30.10 o 
   2   2  13      348.79      401.60     13.29 o 
   3   2  13     1503.35     1485.84     27.69 o 
   4   2  13       60.04       69.12      9.38 o 
   5   2  13      252.71      256.30     16.59 o 
   6   2  13       26.02       28.11     11.10 o 
   7   2  13       76.42       86.51     15.25 o 
   8   2  13       18.24       12.40     14.92 o 
   9   2  13        1.00       -9.42     17.52 o 
  -9   3  13       21.80       23.42     21.64 o 
  -8   3  13       32.77       48.56     16.82 o 
  -7   3  13       41.57       56.29     14.69 o 
  -6   3  13      108.98      114.99     13.17 o 
  -5   3  13      134.90      109.42     13.30 o 
  -4   3  13      626.03      636.89     21.01 o 
  -3   3  13      301.17      323.41     17.08 o 
  -2   3  13     1216.12     1262.33     32.74 o 
  -1   3  13      187.26      190.73      8.51 o 
   0   3  13     1013.31     1021.84     17.41 o 
   1   3  13      200.39      208.82     26.79 o 
   2   3  13     1217.17     1163.68     60.86 o 
   3   3  13      305.74      311.57     24.45 o 
   4   3  13      622.50      602.31     19.44 o 
   5   3  13      137.84      132.29     13.26 o 
   6   3  13      112.73      138.24     17.19 o 
   7   3  13       43.26       19.53     14.40 o 
   8   3  13       32.85       15.80     15.90 o 
   9   3  13       21.97       50.39     18.52 o 
  -8   4  13       47.73       85.43     18.83 o 
  -7   4  13       23.80       29.52     14.70 o 
  -6   4  13      164.89      155.56     14.09 o 
  -5   4  13       39.21       38.35     10.18 o 
  -4   4  13      783.47      774.24     20.51 o 
  -3   4  13      311.74      329.43     35.30 o 
  -2   4  13     1315.77     1321.83     27.17 o 
  -1   4  13      304.99      329.71     13.16 o 
   0   4  13      350.86      372.06     11.01 o 
   1   4  13      312.67      324.61     11.25 o 
   2   4  13     1325.20     1289.85     31.01 o 
   3   4  13      319.10      323.88     33.45 o 
   4   4  13      774.20      762.42     27.09 o 
   5   4  13       41.51       38.37     14.53 o 
   6   4  13      166.17      173.47     14.33 o 
   7   4  13       23.74       33.20     15.44 o 
   8   4  13       47.70       86.31     18.93 o 
  -8   5  13       67.07       77.28     34.36 o 
  -7   5  13        0.61        6.60     12.05 o 
  -6   5  13       26.20       34.36     11.83 o 
  -5   5  13      725.45      766.84     22.57 o 
  -4   5  13      341.39      330.77     19.43 o 
  -3   5  13      117.11      128.49     10.88 o 
  -2   5  13      437.06      416.33     14.15 o 
  -1   5  13     1613.29     1634.79     29.87 o 
   0   5  13      628.74      662.34     14.82 o 
   1   5  13     1616.77     1665.14     27.28 o 
   2   5  13      426.48      416.60     18.60 o 
   3   5  13      115.10      110.02     10.82 o 
   4   5  13      342.22      340.89     20.13 o 
   5   5  13      718.84      749.30     34.29 o 
   6   5  13       25.25       31.84     31.92 o 
   7   5  13        0.57       14.36     13.74 o 
   8   5  13       66.80       87.95     23.64 o 
  -8   6  13        6.36       17.00     20.45 o 
  -7   6  13       10.24        2.46     13.62 o 
  -6   6  13       76.02      105.42     15.92 o 
  -5   6  13       70.87       90.56     12.73 o 
  -4   6  13      478.72      477.68     17.76 o 
  -3   6  13       15.72       13.07      8.27 o 
  -2   6  13       31.47       31.51      8.16 o 
  -1   6  13      386.20      421.38     14.28 o 
   0   6  13        1.65        2.19      6.17 o 
   1   6  13      389.35      407.81     11.22 o 
   2   6  13       28.49       24.32      8.49 o 
   3   6  13       17.34       12.65      8.95 o 
   4   6  13      484.39      465.58     23.80 o 
   5   6  13       70.14       49.99     15.28 o 
   6   6  13       74.94       79.49     17.67 o 
   7   6  13       10.06      -16.19     24.95 o 
   8   6  13        6.49       10.35     18.02 o 
  -7   7  13        1.70       22.06     15.20 o 
  -6   7  13       29.54       25.17     12.93 o 
  -5   7  13      240.94      212.03     20.32 o 
  -4   7  13      219.80      225.34     15.64 o 
  -3   7  13      111.70      103.65     11.83 o 
  -2   7  13      241.06      256.34     26.86 o 
  -1   7  13      112.55      101.75     10.09 o 
   0   7  13       27.79       26.80      7.46 o 
   1   7  13      108.24      113.88     11.32 o 
   2   7  13      239.59      275.33     22.32 o 
   3   7  13      112.46      119.77     23.75 o 
   4   7  13      215.56      193.22     28.16 o 
   5   7  13      244.54      204.43     31.84 o 
   6   7  13       30.34        5.22     24.81 o 
   7   7  13        1.85       35.58     28.73 o 
  -7   8  13        3.12       -5.35     21.66 o 
  -6   8  13        5.36       -2.31     15.69 o 
  -5   8  13       51.95       58.13     16.08 o 
  -4   8  13       73.70       87.40     15.45 o 
  -3   8  13      129.33      138.65     34.61 o 
  -2   8  13      201.86      204.01     17.77 o 
  -1   8  13       79.34       87.31     13.29 o 
   0   8  13      263.41      308.76     18.17 o 
   1   8  13       77.53       95.86     24.66 o 
   2   8  13      197.31      211.66     20.16 o 
   3   8  13      128.60      124.75     26.63 o 
   4   8  13       73.05      104.73     24.85 o 
   5   8  13       51.78       21.93     22.99 o 
   6   8  13        5.57       31.70     25.14 o 
   7   8  13        3.22       32.47     33.86 o 
  -6   9  13        4.74       -4.07     17.62 o 
  -5   9  13       13.68       25.32     15.96 o 
  -4   9  13       56.65       56.12     16.59 o 
  -3   9  13       55.18       53.31     21.20 o 
  -2   9  13       68.14       61.72     18.18 o 
  -1   9  13       26.93       11.93     11.93 o 
   0   9  13       85.16      119.04     14.52 o 
   1   9  13       27.73       23.23     24.66 o 
   2   9  13       66.21       73.15     16.94 o 
   3   9  13       55.11       49.56     25.48 o 
   4   9  13       57.40       23.23     23.27 o 
   5   9  13       13.19       29.45     26.58 o 
   6   9  13        4.75      -27.10     27.10 o 
  -5  10  13       22.55        7.95     29.30 o 
  -4  10  13       25.04       10.65     16.03 o 
  -3  10  13       30.80       48.83     16.40 o 
  -2  10  13      107.01       91.71     19.41 o 
  -1  10  13      171.81      199.13     19.87 o 
   0  10  13      106.13       51.25     18.42 o 
   1  10  13      171.48      163.18     25.38 o 
   2  10  13      106.18       91.02     19.61 o 
   3  10  13       30.33       82.03     29.16 o 
   4  10  13       24.55       24.28     26.00 o 
   5  10  13       22.63       15.75     32.66 o 
  -4  11  13       14.30       29.41     18.91 o 
  -3  11  13       26.65       32.85     17.25 o 
  -2  11  13       58.67       84.88     18.90 o 
  -1  11  13        2.57      -11.41     18.04 o 
   0  11  13      169.09      191.62     25.44 o 
   1  11  13        2.59       -7.48     18.34 o 
   2  11  13       58.20       94.53     31.27 o 
   3  11  13       26.25       28.16     29.64 o 
   4  11  13       14.03       22.75     31.65 o 
  -3  12  13        5.33       39.50     20.23 o 
  -2  12  13       20.29        6.70     19.02 o 
  -1  12  13        1.17      -12.83     21.24 o 
   0  12  13       53.99       50.27     21.30 o 
   1  12  13        1.12        2.36     21.88 o 
   2  12  13       20.41        7.95     30.26 o 
   3  12  13        5.29       11.16     31.75 o 
   0   0  14      392.26      330.84     13.93 o 
   1   0  14        0.02       -1.24      4.28 o 
   2   0  14      532.85      474.53     14.06 o 
   3   0  14       72.24       58.83      8.68 o 
   4   0  14       19.72       31.97     11.50 o 
   5   0  14      194.10      172.67     19.30 o 
   6   0  14      435.93      409.68     20.98 o 
   7   0  14      165.60      199.77     19.31 o 
   8   0  14        0.41       25.28     16.48 o 
   9   0  14       10.03        8.09     18.56 o 
  -9   1  14       12.30       15.85     18.28 o 
  -8   1  14       11.92       -5.88     24.38 o 
  -7   1  14       68.90       63.39     14.99 o 
  -6   1  14      222.84      261.09     19.44 o 
  -5   1  14       17.40        1.43     11.10 o 
  -4   1  14     1136.34     1103.40     76.69 o 
  -3   1  14      436.15      402.14     25.94 o 
  -2   1  14     1319.65     1314.72     45.50 o 
  -1   1  14      632.17      757.20     17.33 o 
   0   1  14     1330.99     1454.02     21.42 o 
   1   1  14      636.15      689.89     16.24 o 
   2   1  14     1353.02     1348.66     31.64 o 
   3   1  14      431.64      419.19     14.07 o 
   4   1  14     1133.69     1130.81     50.89 o 
   5   1  14       17.30       22.22     14.80 o 
   6   1  14      223.76      282.61     23.71 o 
   7   1  14       69.42       53.11     16.22 o 
   8   1  14       12.19       13.75     23.40 o 
   9   1  14       12.33       27.85     19.06 o 
  -9   2  14       12.32       23.72     20.39 o 
  -8   2  14       31.90       26.84     16.12 o 
  -7   2  14       56.88       41.04     14.16 o 
  -6   2  14      346.94      341.68     26.36 o 
  -5   2  14      501.50      491.37     38.81 o 
  -4   2  14      272.10      301.64     23.61 o 
  -3   2  14       81.32       87.88     27.10 o 
  -2   2  14      442.88      421.05     21.36 o 
  -1   2  14      304.25      350.82     14.15 o 
   0   2  14      114.12      149.65      7.91 o 
   1   2  14      300.49      305.71     16.46 o 
   2   2  14      462.82      469.26     16.99 o 
   3   2  14       79.61       99.07     12.81 o 
   4   2  14      268.91      271.47     14.79 o 
   5   2  14      495.78      519.49     19.39 o 
   6   2  14      338.37      363.35     21.69 o 
   7   2  14       57.00       70.08     14.92 o 
   8   2  14       30.95       20.10     16.35 o 
   9   2  14       12.36       17.43     18.83 o 
  -8   3  14       14.17       50.67     17.21 o 
  -7   3  14       69.40       28.47     18.66 o 
  -6   3  14      171.86      167.95     17.72 o 
  -5   3  14      196.35      182.28     19.22 o 
  -4   3  14      227.14      280.64     20.72 o 
  -3   3  14      275.38      273.86     14.18 o 
  -2   3  14      412.34      400.98     22.80 o 
  -1   3  14      148.51      138.49      7.39 o 
   0   3  14      140.61      149.47      8.02 o 
   1   3  14      144.72      142.38      9.31 o 
   2   3  14      423.19      367.57     13.59 o 
   3   3  14      276.58      268.29     13.76 o 
   4   3  14      215.96      233.32     18.50 o 
   5   3  14      195.70      212.52     21.65 o 
   6   3  14      169.27      146.98     15.95 o 
   7   3  14       68.45       61.37     15.08 o 
   8   3  14       14.51       20.22     15.96 o 
  -8   4  14       26.57       31.30     25.81 o 
  -7   4  14       75.28       63.49     20.38 o 
  -6   4  14      110.74      113.41     15.56 o 
  -5   4  14      128.03      140.29     13.30 o 
  -4   4  14      249.73      219.33     29.90 o 
  -3   4  14      374.01      354.00     21.01 o 
  -2   4  14      791.79      749.17     17.74 o 
  -1   4  14      239.00      239.07     12.08 o 
   0   4  14      279.77      277.10      9.89 o 
   1   4  14      236.45      222.43      9.90 o 
   2   4  14      777.36      753.01     31.20 o 
   3   4  14      366.89      367.59     19.27 o 
   4   4  14      252.56      234.39     18.48 o 
   5   4  14      129.66      132.01     17.15 o 
   6   4  14      109.69      108.55     19.30 o 
   7   4  14       74.48       51.44     14.79 o 
   8   4  14       25.97       27.41     16.26 o 
  -8   5  14       34.00       65.82     22.91 o 
  -7   5  14       36.86       48.53     15.89 o 
  -6   5  14       31.50       39.02     11.66 o 
  -5   5  14      175.24      182.77     14.58 o 
  -4   5  14      575.79      581.78     18.97 o 
  -3   5  14       20.53       13.36      7.96 o 
  -2   5  14      559.60      556.65     18.50 o 
  -1   5  14      176.76      216.61     11.11 o 
   0   5  14      298.65      288.87     10.65 o 
   1   5  14      174.09      197.36     11.05 o 
   2   5  14      545.67      526.36     20.75 o 
   3   5  14       19.88      -10.61     10.61 o 
   4   5  14      586.76      570.36     25.44 o 
   5   5  14      174.97      154.50     18.78 o 
   6   5  14       31.69       31.93     15.43 o 
   7   5  14       37.65       21.69     19.47 o 
   8   5  14       33.60       53.20     21.06 o 
  -8   6  14       42.32       50.28     23.75 o 
  -7   6  14        1.99        1.46     14.20 o 
  -6   6  14       98.15       76.65     14.08 o 
  -5   6  14       29.39        7.62     10.35 o 
  -4   6  14       61.84       50.23     10.63 o 
  -3   6  14      218.39      258.28     14.68 o 
  -2   6  14      407.21      414.12     14.91 o 
  -1   6  14      327.51      336.42     12.93 o 
   0   6  14       42.78       68.56      8.13 o 
   1   6  14      332.55      348.16     10.82 o 
   2   6  14      415.60      406.78     16.36 o 
   3   6  14      217.29      230.47     24.46 o 
   4   6  14       60.85       64.69     17.45 o 
   5   6  14       28.32       19.26     13.67 o 
   6   6  14      100.13       85.53     18.12 o 
   7   6  14        2.08       17.53     32.71 o 
   8   6  14       42.81       39.21     23.56 o 
  -7   7  14       11.11        7.92     14.78 o 
  -6   7  14       43.37       24.32     13.19 o 
  -5   7  14       89.70       99.17     16.89 o 
  -4   7  14      337.51      351.20     19.41 o 
  -3   7  14       56.39       68.35     14.84 o 
  -2   7  14      113.24      110.81     11.26 o 
  -1   7  14      108.50      103.93     10.23 o 
   0   7  14        0.66       -2.30      7.18 o 
   1   7  14      104.53       95.90     11.42 o 
   2   7  14      116.78      147.75     16.98 o 
   3   7  14       58.25       82.22     22.36 o 
   4   7  14      331.89      341.58     34.91 o 
   5   7  14       90.56      121.11     25.81 o 
   6   7  14       43.63       76.62     26.48 o 
  -7   8  14        5.46      -24.47     24.47 o 
  -6   8  14        3.49        5.54     20.04 o 
  -5   8  14       45.07       61.36     16.09 o 
  -4   8  14      117.02       93.97     19.83 o 
  -3   8  14      117.33      109.49     15.83 o 
  -2   8  14      468.31      430.36     21.02 o 
  -1   8  14      203.14      191.17     16.32 o 
   0   8  14      224.02      216.25     16.08 o 
   1   8  14      200.17      180.53     27.39 o 
   2   8  14      465.42      402.65     23.39 o 
   3   8  14      114.50      173.25     28.01 o 
   4   8  14      117.78       92.23     24.81 o 
   5   8  14       45.00       89.69     28.25 o 
   6   8  14        3.71       26.48     27.63 o 
   7   8  14        5.57      -14.75     31.32 o 
  -6   9  14        2.66      -12.21     17.47 o 
  -5   9  14       19.05       -4.09     16.45 o 
  -4   9  14       24.41       24.59     28.85 o 
  -3   9  14       31.09       30.71     13.77 o 
  -2   9  14      144.08      133.01     17.31 o 
  -1   9  14       16.31       12.43     12.38 o 
   0   9  14        9.14        6.09     24.64 o 
   1   9  14       17.26        7.95     15.42 o 
   2   9  14      142.25      126.21     18.99 o 
   3   9  14       30.20       67.04     26.10 o 
   4   9  14       24.89       58.95     24.33 o 
   5   9  14       19.13       53.49     26.29 o 
   6   9  14        2.63       20.06     31.99 o 
  -5  10  14        0.03      -11.73     18.36 o 
  -4  10  14        4.86      -11.44     16.13 o 
  -3  10  14       51.83       38.59     17.21 o 
  -2  10  14       68.10       67.79     15.88 o 
  -1  10  14       71.93       82.22     17.40 o 
   0  10  14       39.48       67.80     18.13 o 
   1  10  14       72.47       91.96     20.78 o 
   2  10  14       67.72       56.86     18.51 o 
   3  10  14       51.83       30.31     25.28 o 
   4  10  14        4.75      -12.59     25.14 o 
   5  10  14        0.01       72.88     31.08 o 
  -4  11  14        0.40      -18.53     18.53 o 
  -3  11  14       27.14       19.83     17.58 o 
  -2  11  14       43.16       29.59     16.52 o 
  -1  11  14       19.29       35.95     19.54 o 
   0  11  14       20.96       24.57     39.60 o 
   1  11  14       19.46       42.00     20.23 o 
   2  11  14       42.92       78.97     29.50 o 
   3  11  14       27.52       -6.18     28.30 o 
   4  11  14        0.44       19.68     28.64 o 
  -3  12  14        2.42      -19.78     19.78 o 
  -2  12  14       14.39       35.12     59.33 o 
  -1  12  14        5.70      -19.37     20.87 o 
   0  12  14        0.10        3.98     21.06 o 
   1  12  14        5.53        7.39     22.36 o 
   2  12  14       14.42       32.85     31.99 o 
   3  12  14        2.29       65.75     32.66 o 
   1   0  15      155.65      148.96     14.80 o 
   2   0  15      368.70      341.12     11.75 o 
   3   0  15     1237.57     1164.41     32.66 o 
   4   0  15      722.56      748.51     28.85 o 
   5   0  15      289.75      336.85     24.58 o 
   6   0  15       27.26       16.70     14.57 o 
   7   0  15        4.03       -5.88     13.11 o 
   8   0  15        1.16       -2.58     14.78 o 
   9   0  15       37.61       53.40     20.25 o 
  -9   1  15       46.99       43.01     22.94 o 
  -8   1  15        2.07        6.51     17.83 o 
  -7   1  15       73.55       51.98     18.30 o 
  -6   1  15       23.86        6.18     14.75 o 
  -5   1  15       97.53       71.09     15.42 o 
  -4   1  15      188.68      214.31     18.99 o 
  -3   1  15      317.32      303.29     14.68 o 
  -2   1  15       15.76        5.30      4.97 o 
  -1   1  15     3567.53     3695.91     46.26 o 
   0   1  15      781.73      899.98     16.71 o 
   1   1  15     3572.25     3719.65     46.93 o 
   2   1  15       17.03       22.00      6.04 o 
   3   1  15      315.99      320.69     12.81 o 
   4   1  15      188.41      194.81     12.75 o 
   5   1  15      100.77       88.93     16.06 o 
   6   1  15       23.56       47.19     21.57 o 
   7   1  15       76.24       58.86     15.00 o 
   8   1  15        2.16      -12.65     15.10 o 
   9   1  15       46.53       98.77     22.09 o 
  -8   2  15        6.75       -0.93     19.54 o 
  -7   2  15       35.02       68.03     19.15 o 
  -6   2  15       90.06       77.86     17.86 o 
  -5   2  15       86.78       77.03     22.63 o 
  -4   2  15       36.68       26.70     11.46 o 
  -3   2  15      680.85      694.54     69.89 o 
  -2   2  15      359.35      339.98     12.29 o 
  -1   2  15      477.70      494.52     22.07 o 
   0   2  15     1132.53     1400.61     21.73 o 
   1   2  15      467.12      454.35     13.64 o 
   2   2  15      364.19      342.81     12.78 o 
   3   2  15      675.10      689.46     18.88 o 
   4   2  15       36.43       33.10      8.36 o 
   5   2  15       86.43       66.47     16.08 o 
   6   2  15       90.59      116.39     20.65 o 
   7   2  15       35.07       21.19     22.64 o 
   8   2  15        6.79       17.88     15.87 o 
  -8   3  15        2.60        6.61     20.71 o 
  -7   3  15       72.48       76.84     21.41 o 
  -6   3  15      118.81      130.47     16.08 o 
  -5   3  15        8.47      -12.11     12.11 o 
  -4   3  15        8.00      -11.47     11.47 o 
  -3   3  15       53.40       55.70     14.17 o 
  -2   3  15       25.06       20.59     10.56 o 
  -1   3  15      172.90      194.34      9.86 o 
   0   3  15        1.98       -2.09      4.43 o 
   1   3  15      177.63      182.56     12.43 o 
   2   3  15       26.65       19.86     10.71 o 
   3   3  15       52.30       52.73      9.26 o 
   4   3  15        8.48        8.41     12.37 o 
   5   3  15        9.87       14.07     10.13 o 
   6   3  15      119.84      118.13     19.71 o 
   7   3  15       72.11       60.45     25.64 o 
   8   3  15        2.58        9.24     16.33 o 
  -8   4  15       16.49       50.61     25.09 o 
  -7   4  15        2.17        7.28     18.97 o 
  -6   4  15        0.63       -0.22     12.02 o 
  -5   4  15       15.38       14.48      9.44 o 
  -4   4  15      376.08      368.63     22.27 o 
  -3   4  15      126.75      120.29     14.09 o 
  -2   4  15       79.92       80.92      9.62 o 
  -1   4  15      494.37      469.72     12.55 o 
   0   4  15      127.61      127.08      8.31 o 
   1   4  15      499.10      506.49     19.35 o 
   2   4  15       76.93       56.76     10.67 o 
   3   4  15      125.12      108.78     14.04 o 
   4   4  15      373.49      373.35     20.50 o 
   5   4  15       13.94       13.42     11.02 o 
   6   4  15        0.75        5.34     15.17 o 
   7   4  15        2.16      -20.32     21.81 o 
   8   4  15       16.12      -16.91     20.93 o 
  -8   5  15        4.12       24.92     22.87 o 
  -7   5  15       29.32       38.22     16.50 o 
  -6   5  15       22.64       39.65     12.30 o 
  -5   5  15       12.98       15.79     10.54 o 
  -4   5  15       44.45       22.85     16.30 o 
  -3   5  15      218.31      239.19     13.62 o 
  -2   5  15      530.35      552.14     18.93 o 
  -1   5  15       62.95       52.25      7.25 o 
   0   5  15      397.83      404.04     12.58 o 
   1   5  15       63.38       48.39     10.41 o 
   2   5  15      524.19      482.36     20.56 o 
   3   5  15      216.91      230.85     18.50 o 
   4   5  15       42.61       15.86     21.05 o 
   5   5  15       12.54       12.32     14.27 o 
   6   5  15       22.02       28.42     21.33 o 
   7   5  15       29.57       72.98     21.95 o 
   8   5  15        4.20       11.62     23.12 o 
  -8   6  15       67.35       97.45     35.10 o 
  -7   6  15        3.97        2.62     14.45 o 
  -6   6  15      149.17      166.69     25.36 o 
  -5   6  15       64.93       65.07     20.00 o 
  -4   6  15       23.38       28.05     10.76 o 
  -3   6  15      230.53      237.39     14.84 o 
  -2   6  15       11.51       10.90      7.87 o 
  -1   6  15      307.20      330.96     13.60 o 
   0   6  15       20.69       31.44      8.47 o 
   1   6  15      304.29      297.15     14.68 o 
   2   6  15       12.54        4.25      9.91 o 
   3   6  15      236.74      230.43     15.70 o 
   4   6  15       23.70       14.80     13.16 o 
   5   6  15       65.28       81.47     15.93 o 
   6   6  15      149.10      195.71     47.24 o 
   7   6  15        4.04       -0.51     20.77 o 
  -7   7  15       27.01       28.46     15.06 o 
  -6   7  15       35.05       53.93     14.56 o 
  -5   7  15      236.10      263.37     19.48 o 
  -4   7  15       97.11       81.54     15.88 o 
  -3   7  15       82.23       70.22     11.43 o 
  -2   7  15      225.29      256.15     14.75 o 
  -1   7  15      636.25      648.82     18.58 o 
   0   7  15       85.47       65.16      9.13 o 
   1   7  15      636.30      623.97     20.59 o 
   2   7  15      227.08      203.19     26.36 o 
   3   7  15       83.58       44.20     19.30 o 
   4   7  15       98.15       76.09     24.28 o 
   5   7  15      235.52      239.77     32.42 o 
   6   7  15       34.18       32.23     28.64 o 
  -7   8  15        8.85        3.64     34.33 o 
  -6   8  15        4.83       -8.55     16.93 o 
  -5   8  15      134.22      145.07     19.08 o 
  -4   8  15        1.29       -4.22     13.10 o 
  -3   8  15      176.89      199.61     17.80 o 
  -2   8  15      223.18      229.97     18.82 o 
  -1   8  15      371.06      358.94     34.18 o 
   0   8  15       89.47       84.58     17.41 o 
   1   8  15      372.82      323.36     23.82 o 
   2   8  15      224.12      216.18     20.50 o 
   3   8  15      173.15      170.76     29.07 o 
   4   8  15        1.32        1.01     20.54 o 
   5   8  15      134.05      145.62     31.70 o 
   6   8  15        4.64      -21.55     27.97 o 
  -6   9  15        0.04       -8.81     18.32 o 
  -5   9  15        1.00      -11.41     16.20 o 
  -4   9  15       47.12       54.10     17.31 o 
  -3   9  15        1.80       11.02     13.88 o 
  -2   9  15       70.11       69.25     26.11 o 
  -1   9  15       15.52       16.45     12.85 o 
   0   9  15       50.93       42.94     22.87 o 
   1   9  15       15.91       22.67     17.24 o 
   2   9  15       68.50       70.76     17.16 o 
   3   9  15        1.69       22.36     22.03 o 
   4   9  15       47.58       74.66     28.25 o 
   5   9  15        1.09       38.07     26.72 o 
   6   9  15        0.03        2.30     30.84 o 
  -5  10  15        6.18       27.45     19.12 o 
  -4  10  15       30.42       30.61     17.70 o 
  -3  10  15        0.22        9.66     15.74 o 
  -2  10  15       33.98       44.27     18.87 o 
  -1  10  15       11.00       19.85     17.86 o 
   0  10  15       58.32       39.68     18.27 o 
   1  10  15       10.53       -1.78     21.00 o 
   2  10  15       33.90       21.12     23.27 o 
   3  10  15        0.25      -22.75     23.56 o 
   4  10  15       30.19       23.03     29.83 o 
   5  10  15        6.09       41.90     30.36 o 
  -4  11  15        8.36      -12.36     19.69 o 
  -3  11  15       18.86       36.05     18.16 o 
  -2  11  15       19.47       27.93     17.24 o 
  -1  11  15       13.94       30.99     20.45 o 
   0  11  15      163.45      131.45     29.00 o 
   1  11  15       13.93        0.27     18.73 o 
   2  11  15       19.35      -16.66     26.96 o 
   3  11  15       18.89       34.33     30.84 o 
   4  11  15        8.02       10.77     31.32 o 
  -2  12  15        4.97       -5.54     23.43 o 
  -1  12  15       59.04       60.57     22.99 o 
   0  12  15       65.29       67.10     23.40 o 
   1  12  15       58.52       53.76     22.92 o 
   2  12  15        4.81      -32.08     32.08 o 
   0   0  16      231.41      253.06     13.52 o 
   1   0  16      264.25      291.20     11.32 o 
   2   0  16      192.83      173.94     14.64 o 
   3   0  16      219.01      206.96     12.32 o 
   4   0  16       76.17      115.10     41.11 o 
   5   0  16      155.64      127.58     18.23 o 
   6   0  16      143.20      148.82     21.26 o 
   7   0  16       29.97       14.39     32.66 o 
   8   0  16       88.80      125.11     26.26 o 
  -8   1  16        0.17      -17.38     20.44 o 
  -7   1  16        9.19       13.00     19.41 o 
  -6   1  16       27.63       17.77     16.79 o 
  -5   1  16       61.63       40.09     26.46 o 
  -4   1  16      772.85      728.58     94.43 o 
  -3   1  16      209.77      232.97     17.53 o 
  -2   1  16     1959.34     1974.59     56.41 o 
  -1   1  16     1448.64     1507.95     25.82 o 
   0   1  16     1139.26     1218.02     20.44 o 
   1   1  16     1461.32     1476.42     25.96 o 
   2   1  16     1976.90     2048.90     37.45 o 
   3   1  16      202.97      189.65     13.11 o 
   4   1  16      776.47      756.28     43.51 o 
   5   1  16       61.18       77.89     16.28 o 
   6   1  16       27.06       29.73     15.92 o 
   7   1  16        9.15       -8.04     17.63 o 
   8   1  16        0.14       19.42     20.72 o 
  -8   2  16       41.00       55.22     67.26 o 
  -7   2  16       59.89       80.19     20.60 o 
  -6   2  16       99.21       92.51     18.88 o 
  -5   2  16       48.14       45.48     15.17 o 
  -4   2  16      440.23      379.45     27.51 o 
  -3   2  16      462.69      464.59     27.27 o 
  -2   2  16      350.42      338.13     15.08 o 
  -1   2  16       39.89       60.61      7.03 o 
   0   2  16       61.43       66.34      7.31 o 
   1   2  16       38.20       54.27      8.61 o 
   2   2  16      360.98      373.82     16.52 o 
   3   2  16      466.12      475.10     16.42 o 
   4   2  16      433.94      374.96     26.17 o 
   5   2  16       46.66       64.92     15.55 o 
   6   2  16       99.39      102.86     20.42 o 
   7   2  16       60.84       67.88     20.63 o 
   8   2  16       41.14       48.28     22.65 o 
  -8   3  16       17.22       41.16     28.33 o 
  -7   3  16       21.09       25.90     31.25 o 
  -6   3  16       11.51        4.63     11.77 o 
  -5   3  16      395.32      389.86     25.92 o 
  -4   3  16       85.73       80.56     14.52 o 
  -3   3  16      620.09      624.53     38.81 o 
  -2   3  16      423.94      397.34     22.34 o 
  -1   3  16      362.25      386.46     16.29 o 
   0   3  16      140.95      145.55      8.58 o 
   1   3  16      362.92      373.41     13.82 o 
   2   3  16      417.98      393.88     14.56 o 
   3   3  16      630.71      548.65     27.23 o 
   4   3  16       90.03       88.44     11.39 o 
   5   3  16      402.94      386.80     18.37 o 
   6   3  16       11.69       21.30     18.10 o 
   7   3  16       21.36       -6.31     17.25 o 
   8   3  16       17.59       43.12     24.54 o 
  -8   4  16       19.04       22.44     21.35 o 
  -7   4  16       14.40       37.83     16.39 o 
  -6   4  16       39.00       23.62     13.67 o 
  -5   4  16      194.30      187.79     16.93 o 
  -4   4  16      651.62      593.90     22.00 o 
  -3   4  16     1263.89     1296.81     49.95 o 
  -2   4  16      674.84      718.57     21.02 o 
  -1   4  16      859.66      897.19     17.44 o 
   0   4  16        7.65        0.04      5.11 o 
   1   4  16      849.43      906.67     71.76 o 
   2   4  16      688.38      703.21     24.26 o 
   3   4  16     1255.15     1188.59     32.73 o 
   4   4  16      654.97      611.74     21.48 o 
   5   4  16      193.32      210.60     34.11 o 
   6   4  16       38.14       54.65     17.16 o 
   7   4  16       13.96       46.85     20.91 o 
   8   4  16       19.08       48.37     21.73 o 
  -8   5  16       21.61       40.08     33.31 o 
  -7   5  16        1.05        8.20     16.26 o 
  -6   5  16        7.70       13.88     15.46 o 
  -5   5  16       22.07       19.93     13.92 o 
  -4   5  16      113.30      104.73     12.24 o 
  -3   5  16      101.85      102.87     12.74 o 
  -2   5  16      457.89      439.01     17.54 o 
  -1   5  16      192.80      192.89     11.08 o 
   0   5  16      846.23      879.87     18.27 o 
   1   5  16      194.77      209.27     17.53 o 
   2   5  16      472.95      442.90     32.01 o 
   3   5  16      103.99       58.66     13.34 o 
   4   5  16      109.08      100.53     15.82 o 
   5   5  16       22.15       40.40     15.57 o 
   6   5  16        7.50      -16.75     21.00 o 
   7   5  16        1.12       36.21     20.67 o 
   8   5  16       22.13       44.37     24.06 o 
  -7   6  16       14.12       24.37     17.70 o 
  -6   6  16       93.27      114.62     15.39 o 
  -5   6  16        4.40       12.73     11.21 o 
  -4   6  16       45.91       45.34     17.50 o 
  -3   6  16      423.30      387.09     17.98 o 
  -2   6  16      870.03      866.63     39.31 o 
  -1   6  16      283.09      277.52     16.72 o 
   0   6  16     1368.16     1398.26     32.29 o 
   1   6  16      288.34      270.01     14.38 o 
   2   6  16      857.78      793.71     22.16 o 
   3   6  16      426.26      425.22     21.49 o 
   4   6  16       46.21       15.89     14.79 o 
   5   6  16        4.50      -12.71     17.34 o 
   6   6  16       90.99      111.64     35.96 o 
   7   6  16       14.36        8.90     20.28 o 
  -7   7  16        7.36       14.44     16.15 o 
  -6   7  16       24.93       10.62     13.96 o 
  -5   7  16       44.98       55.99     13.58 o 
  -4   7  16        3.19       19.92     11.08 o 
  -3   7  16      268.05      302.64     21.10 o 
  -2   7  16      990.47      914.94     23.38 o 
  -1   7  16      439.60      484.56     16.66 o 
   0   7  16       16.88       13.94      8.02 o 
   1   7  16      440.34      473.63     18.62 o 
   2   7  16      984.76      903.44     79.20 o 
   3   7  16      266.58      302.07     33.86 o 
   4   7  16        2.71      -17.77     18.34 o 
   5   7  16       44.42       70.11     22.70 o 
   6   7  16       25.18       27.34     27.77 o 
  -6   8  16        4.84       28.80     18.55 o 
  -5   8  16       94.26      106.34     20.05 o 
  -4   8  16       11.68       16.93     14.43 o 
  -3   8  16      157.77      132.71     16.72 o 
  -2   8  16      220.55      237.52     18.45 o 
  -1   8  16      196.47      152.06     16.55 o 
   0   8  16      183.96      162.56     19.98 o 
   1   8  16      194.79      160.07     19.83 o 
   2   8  16      221.55      241.99     21.56 o 
   3   8  16      155.72      135.47     25.57 o 
   4   8  16       10.95       -4.41     22.27 o 
   5   8  16       93.50       70.73     26.29 o 
   6   8  16        5.12       50.04     31.65 o 
  -6   9  16       45.92       26.64     19.12 o 
  -5   9  16       27.03        8.84     17.62 o 
  -4   9  16        6.42        3.60     14.83 o 
  -3   9  16       27.94       16.29     14.70 o 
  -2   9  16        9.22       22.62     13.80 o 
  -1   9  16       39.12       35.86     13.30 o 
   0   9  16       88.52      105.20     19.81 o 
   1   9  16       38.08       41.56     17.45 o 
   2   9  16       10.10      -12.48     15.43 o 
   3   9  16       27.66       39.65     23.27 o 
   4   9  16        6.82       36.30     25.24 o 
   5   9  16       27.15        3.16     25.76 o 
   6   9  16       45.70       17.91     30.60 o 
  -5  10  16        4.22      -15.53     19.48 o 
  -4  10  16       33.19       21.95     18.39 o 
  -3  10  16       38.86       33.38     24.23 o 
  -2  10  16        9.41       -3.93     15.43 o 
  -1  10  16       17.91      -22.08     22.08 o 
   0  10  16        0.17        9.15     17.47 o 
   1  10  16       18.05       31.56     17.19 o 
   2  10  16        9.09       18.82     26.72 o 
   3  10  16       38.32      -11.97     23.13 o 
   4  10  16       32.39       10.97     25.67 o 
   5  10  16        4.46       -3.02     28.88 o 
  -4  11  16        8.76       35.37     20.10 o 
  -3  11  16       31.41       14.60     26.98 o 
  -2  11  16       34.97       47.19     23.22 o 
  -1  11  16       10.97      -23.15     23.15 o 
   0  11  16       39.14       86.67     22.08 o 
   1  11  16       10.64      -17.79     17.79 o 
   2  11  16       35.73       27.25     30.89 o 
   3  11  16       31.58       -6.99     27.15 o 
   4  11  16        8.72       -1.87     33.38 o 
  -2  12  16       27.36       19.37     23.83 o 
  -1  12  16       17.14      -21.96     21.96 o 
   0  12  16       17.11       34.13     22.76 o 
   1  12  16       17.26        9.63     22.16 o 
   2  12  16       27.44       43.96     33.19 o 
   1   0  17       23.63       21.51      5.83 o 
   2   0  17      185.57      167.94     11.77 o 
   3   0  17       46.48       40.28      7.24 o 
   4   0  17        0.60        3.08     10.53 o 
   5   0  17      427.90      379.52     25.23 o 
   6   0  17       48.95       56.02     29.71 o 
   7   0  17       23.79       18.14     25.26 o 
   8   0  17        7.07        0.55     22.36 o 
  -8   1  17       17.51       24.89     23.74 o 
  -7   1  17        9.82       48.52     19.52 o 
  -6   1  17      150.57      198.47     50.57 o 
  -5   1  17       36.23       53.93     31.65 o 
  -4   1  17      307.96      295.69     43.74 o 
  -3   1  17      188.54      215.70     17.95 o 
  -2   1  17      261.74      263.09     10.91 o 
  -1   1  17      360.59      397.05     13.51 o 
   0   1  17      494.05      450.04     12.70 o 
   1   1  17      358.30      378.88     13.23 o 
   2   1  17      248.66      261.17     15.45 o 
   3   1  17      187.67      192.57     17.09 o 
   4   1  17      310.31      294.63     21.60 o 
   5   1  17       34.35       26.09     14.10 o 
   6   1  17      155.22      191.37     29.16 o 
   7   1  17       10.27       21.92     18.97 o 
   8   1  17       18.01       18.91     21.03 o 
  -8   2  17        1.49        8.24     23.02 o 
  -7   2  17       32.97       21.69     19.26 o 
  -6   2  17       33.47       45.58     17.44 o 
  -5   2  17       52.44       71.89     34.91 o 
  -4   2  17      113.63      102.72     16.02 o 
  -3   2  17       73.95       48.75     11.28 o 
  -2   2  17      426.43      402.31     19.30 o 
  -1   2  17       84.63       68.85      7.59 o 
   0   2  17        2.01        9.30      7.35 o 
   1   2  17       82.39       78.69     16.97 o 
   2   2  17      422.83      387.43     14.45 o 
   3   2  17       68.72       80.76     15.67 o 
   4   2  17      107.58      107.16     15.46 o 
   5   2  17       53.77       55.64     16.61 o 
   6   2  17       34.70       46.21     22.10 o 
   7   2  17       32.45       16.18     18.29 o 
   8   2  17        1.53       21.03     23.32 o 
  -8   3  17       12.50       34.16     23.75 o 
  -7   3  17        2.84       35.37     19.27 o 
  -6   3  17        4.39      -10.53     14.42 o 
  -5   3  17       21.51       34.49     14.69 o 
  -4   3  17      470.56      483.92     24.55 o 
  -3   3  17      857.76      825.00     29.36 o 
  -2   3  17      255.38      243.63     17.93 o 
  -1   3  17      304.53      302.08     17.79 o 
   0   3  17      997.58      937.36     18.57 o 
   1   3  17      296.88      268.27     12.50 o 
   2   3  17      260.97      259.72     12.76 o 
   3   3  17      852.66      795.26     21.89 o 
   4   3  17      468.46      440.76     18.17 o 
   5   3  17       22.91       46.80     14.33 o 
   6   3  17        4.30        1.06     14.98 o 
   7   3  17        2.96        6.63     18.52 o 
   8   3  17       13.01       22.37     22.72 o 
  -8   4  17        4.58       14.00     24.81 o 
  -7   4  17       60.34       41.37     16.98 o 
  -6   4  17      121.29      128.59     16.68 o 
  -5   4  17       36.95       56.52     16.59 o 
  -4   4  17      157.03      198.16     20.10 o 
  -3   4  17      588.65      617.42     35.80 o 
  -2   4  17      323.12      325.81     15.02 o 
  -1   4  17       28.33       23.75      6.05 o 
   0   4  17       25.36       15.70      7.06 o 
   1   4  17       28.19       22.32      7.19 o 
   2   4  17      324.59      326.19     14.61 o 
   3   4  17      592.10      548.81     19.35 o 
   4   4  17      157.44      187.62     31.07 o 
   5   4  17       37.66       36.06     13.76 o 
   6   4  17      119.34      110.25     20.31 o 
   7   4  17       61.35       54.90     21.25 o 
   8   4  17        4.72       -9.30     21.74 o 
  -8   5  17       22.62        1.08     23.72 o 
  -7   5  17       60.27       53.07     17.53 o 
  -6   5  17       46.67       58.84     15.31 o 
  -5   5  17      213.22      214.92     17.96 o 
  -4   5  17       84.83       71.03     11.36 o 
  -3   5  17      595.56      629.29     22.41 o 
  -2   5  17       51.13       40.29      9.50 o 
  -1   5  17      212.00      199.55     11.25 o 
   0   5  17      120.33       99.07      8.68 o 
   1   5  17      209.12      232.41     13.10 o 
   2   5  17       53.16       60.71     13.48 o 
   3   5  17      600.48      546.98     23.65 o 
   4   5  17       84.47       62.96     15.52 o 
   5   5  17      215.99      212.65     17.66 o 
   6   5  17       45.22       53.20     19.49 o 
   7   5  17       61.12       52.92     20.75 o 
   8   5  17       22.41       -5.61     23.41 o 
  -7   6  17       16.97       -1.73     24.67 o 
  -6   6  17       58.65       51.27     14.33 o 
  -5   6  17      142.63      129.35     14.92 o 
  -4   6  17      115.30      124.10     13.03 o 
  -3   6  17      403.40      422.69     17.03 o 
  -2   6  17      126.96      135.74     16.69 o 
  -1   6  17      339.71      344.58     16.48 o 
   0   6  17       17.33       24.19      8.87 o 
   1   6  17      337.82      330.01     21.02 o 
   2   6  17      125.40      134.25     17.72 o 
   3   6  17      396.16      413.98     18.60 o 
   4   6  17      111.27      153.08     39.24 o 
   5   6  17      141.49      136.30     18.81 o 
   6   6  17       58.13       69.05     28.49 o 
   7   6  17       16.68       35.72     32.61 o 
  -7   7  17        3.32       -1.63     15.43 o 
  -6   7  17       73.89       66.53     15.43 o 
  -5   7  17       23.54       19.63     13.43 o 
  -4   7  17       57.30       50.28     12.39 o 
  -3   7  17       27.71       20.07     10.84 o 
  -2   7  17       74.05       72.84     10.85 o 
  -1   7  17      110.54      111.54     11.11 o 
   0   7  17        0.13       -2.50      9.19 o 
   1   7  17      114.24      128.30     12.61 o 
   2   7  17       74.91       74.15     15.71 o 
   3   7  17       26.08        6.56     20.35 o 
   4   7  17       56.40       67.04     23.61 o 
   5   7  17       23.53       80.31     27.34 o 
   6   7  17       73.21       48.03     26.67 o 
   7   7  17        3.34      -33.95     33.95 o 
  -6   8  17       25.17       40.61     18.11 o 
  -5   8  17        2.53       20.03     17.67 o 
  -4   8  17        2.14       -1.37     14.23 o 
  -3   8  17      100.80       73.85     15.26 o 
  -2   8  17       59.43       21.15     12.25 o 
  -1   8  17      103.19      112.32     14.25 o 
   0   8  17      197.26      189.15     32.35 o 
   1   8  17       99.57      119.51     17.97 o 
   2   8  17       61.12       37.14     15.01 o 
   3   8  17      100.78      111.00     25.86 o 
   4   8  17        2.42       -2.44     20.97 o 
   5   8  17        2.68        5.08     26.15 o 
   6   8  17       25.29        9.53     30.74 o 
  -6   9  17       15.79      -10.77     34.38 o 
  -5   9  17       17.90        6.54     16.65 o 
  -4   9  17       97.89      124.14     19.30 o 
  -3   9  17       16.06       48.52     15.89 o 
  -2   9  17        5.18        3.58     18.05 o 
  -1   9  17        7.79       48.62     28.09 o 
   0   9  17       10.50       -8.76     21.55 o 
   1   9  17        7.76       -0.20     22.89 o 
   2   9  17        5.06      -11.86     21.96 o 
   3   9  17       15.37       48.13     26.19 o 
   4   9  17       96.97       82.75     28.40 o 
   5   9  17       17.88       66.28     29.31 o 
  -5  10  17       15.22        6.18     24.32 o 
  -4  10  17        3.77        1.05     18.79 o 
  -3  10  17        2.38        1.75     16.66 o 
  -2  10  17       38.07       34.55     16.37 o 
  -1  10  17       10.79       47.29     36.03 o 
   0  10  17       44.55       52.64     19.70 o 
   1  10  17       10.20       38.50     18.81 o 
   2  10  17       38.17       26.91     24.37 o 
   3  10  17        2.45       -5.65     26.67 o 
   4  10  17        3.82       33.90     29.31 o 
   5  10  17       15.05       21.88     29.55 o 
  -3  11  17        5.11      -15.73     18.36 o 
  -2  11  17       61.26       42.30     23.53 o 
  -1  11  17       16.80       34.98     37.66 o 
   0  11  17        6.27       19.90     20.64 o 
   1  11  17       16.32       25.61     20.47 o 
   2  11  17       61.07      106.60     33.66 o 
   3  11  17        4.99       18.58     29.64 o 
  -1  12  17       14.21       13.62     23.37 o 
   0  12  17        6.37       27.88     22.82 o 
   1  12  17       14.34       15.19     22.62 o 
   0   0  18        0.66        7.83      7.75 o 
   1   0  18      200.92      187.15     10.93 o 
   2   0  18      729.36      704.89     17.98 o 
   3   0  18      314.89      264.43     30.50 o 
   4   0  18      153.43      141.25     17.36 o 
   5   0  18        9.02       18.47     12.84 o 
   6   0  18       14.04       13.14     16.71 o 
   7   0  18       48.04       51.30     19.84 o 
   8   0  18        1.03        1.61     22.35 o 
  -8   1  18       20.45       50.21     49.42 o 
  -7   1  18       13.42       14.57     21.29 o 
  -6   1  18       86.47      121.44     21.73 o 
  -5   1  18       81.06       51.12     15.29 o 
  -4   1  18      210.98      218.52     19.97 o 
  -3   1  18     1116.31     1035.34     32.51 o 
  -2   1  18      263.20      251.99     11.25 o 
  -1   1  18      715.27      677.33     23.60 o 
   0   1  18       49.18       46.00      6.27 o 
   1   1  18      727.46      680.25     21.92 o 
   2   1  18      265.14      261.56     19.11 o 
   3   1  18     1096.39     1047.26     37.25 o 
   4   1  18      211.27      223.52     39.17 o 
   5   1  18       76.11       47.08     15.68 o 
   6   1  18       85.38       87.64     19.87 o 
   7   1  18       13.45       24.75     19.37 o 
   8   1  18       20.11       16.10     21.47 o 
  -8   2  18       47.49       79.88     25.60 o 
  -7   2  18       54.73       73.14     44.58 o 
  -6   2  18       16.29       22.11     22.36 o 
  -5   2  18      286.77      295.62     24.50 o 
  -4   2  18       71.21       69.90     36.03 o 
  -3   2  18      491.01      483.84     23.29 o 
  -2   2  18      151.89      164.51     15.47 o 
  -1   2  18      136.25      133.86     15.28 o 
   0   2  18     1125.50     1136.07     20.82 o 
   1   2  18      144.81      152.88     13.93 o 
   2   2  18      152.48      162.34     20.49 o 
   3   2  18      486.02      453.99     16.62 o 
   4   2  18       73.24       60.29     12.19 o 
   5   2  18      289.60      306.84     25.70 o 
   6   2  18       16.38       18.21     16.54 o 
   7   2  18       54.90       48.99     20.23 o 
   8   2  18       47.48       95.77     26.00 o 
  -8   3  18       44.96       73.60     32.37 o 
  -7   3  18       62.06       46.97     20.49 o 
  -6   3  18        1.03       -6.13     26.84 o 
  -5   3  18      513.31      495.39     27.49 o 
  -4   3  18       18.68        8.89     14.34 o 
  -3   3  18      119.14      147.71     21.64 o 
  -2   3  18      158.76      155.19     15.03 o 
  -1   3  18      152.96      176.24     10.99 o 
   0   3  18      275.06      280.36     11.03 o 
   1   3  18      159.46      156.10     11.25 o 
   2   3  18      162.13      144.44     11.15 o 
   3   3  18      129.54      115.06     11.55 o 
   4   3  18       18.61       -0.09      9.27 o 
   5   3  18      512.62      545.08     28.29 o 
   6   3  18        1.16      -14.61     14.61 o 
   7   3  18       62.00       49.00     20.65 o 
   8   3  18       45.49       42.73     23.05 o 
  -8   4  18       48.67       90.68     25.81 o 
  -7   4  18       30.29       22.70     18.51 o 
  -6   4  18      109.38       87.48     16.22 o 
  -5   4  18        5.27       24.17     15.30 o 
  -4   4  18      356.01      377.85     25.11 o 
  -3   4  18      290.12      293.48     20.48 o 
  -2   4  18       78.77       88.16     13.73 o 
  -1   4  18       34.66       41.95      6.77 o 
   0   4  18      147.42      172.42     10.19 o 
   1   4  18       34.02       32.30      7.71 o 
   2   4  18       81.01       65.48      9.70 o 
   3   4  18      292.43      311.23     16.75 o 
   4   4  18      350.72      351.04     22.95 o 
   5   4  18        4.59      -16.98     16.98 o 
   6   4  18      110.03      103.08     42.43 o 
   7   4  18       29.23       24.15     20.67 o 
   8   4  18       48.75       35.92     24.51 o 
  -7   5  18        9.04       -2.04     17.20 o 
  -6   5  18       31.23       17.43     13.90 o 
  -5   5  18      220.36      260.30     40.10 o 
  -4   5  18        4.93       -0.94     13.08 o 
  -3   5  18     1390.67     1391.34     70.53 o 
  -2   5  18      181.96      212.63     15.30 o 
  -1   5  18      120.06      111.76     10.01 o 
   0   5  18       15.72       19.08      6.88 o 
   1   5  18      118.71      100.12     11.50 o 
   2   5  18      178.16      189.22     17.44 o 
   3   5  18     1401.72     1334.68     56.65 o 
   4   5  18        5.09       -3.53     10.78 o 
   5   5  18      222.16      272.56     19.69 o 
   6   5  18       31.79       29.40     19.00 o 
   7   5  18        9.08       50.10     40.34 o 
  -7   6  18        5.23       23.64     20.64 o 
  -6   6  18       27.60       25.86     15.63 o 
  -5   6  18       95.15       86.54     13.62 o 
  -4   6  18      166.92      165.99     14.73 o 
  -3   6  18       29.88       24.93     10.53 o 
  -2   6  18      510.17      468.42     28.02 o 
  -1   6  18       67.93       88.78     16.21 o 
   0   6  18       37.44       40.01      9.26 o 
   1   6  18       69.94      104.37     14.72 o 
   2   6  18      506.47      459.79     22.33 o 
   3   6  18       30.32       11.61     15.59 o 
   4   6  18      165.43      148.71     19.46 o 
   5   6  18       95.83      119.48     20.28 o 
   6   6  18       26.78       43.50     20.40 o 
   7   6  18        4.91       40.94     32.85 o 
  -7   7  18        5.79       -1.84     18.32 o 
  -6   7  18       11.32        7.88     14.26 o 
  -5   7  18       25.83       20.51     13.16 o 
  -4   7  18        6.14        5.23     11.66 o 
  -3   7  18        0.36        1.57      9.55 o 
  -2   7  18       13.43        0.88      9.18 o 
  -1   7  18       29.29       29.41      8.98 o 
   0   7  18      283.60      324.28     17.92 o 
   1   7  18       30.59       32.32     10.06 o 
   2   7  18       14.71        2.83     13.53 o 
   3   7  18        0.41        3.45     19.35 o 
   4   7  18        6.13        0.67     21.41 o 
   5   7  18       26.52       72.88     26.29 o 
   6   7  18       11.38        0.43     28.78 o 
   7   7  18        5.75       -5.36     37.97 o 
  -6   8  18       20.33       15.26     17.98 o 
  -5   8  18      155.31      211.73     21.74 o 
  -4   8  18       10.36        1.26     14.60 o 
  -3   8  18       44.16       28.83     14.85 o 
  -2   8  18       41.16       19.80     20.59 o 
  -1   8  18       32.11       26.13     15.99 o 
   0   8  18       84.64       70.31     17.32 o 
   1   8  18       33.82       23.69     14.87 o 
   2   8  18       40.07       23.39     14.72 o 
   3   8  18       44.04       46.35     24.37 o 
   4   8  18       10.07       49.42     24.37 o 
   5   8  18      152.93      225.93     39.22 o 
   6   8  18       20.32       -0.57     30.17 o 
  -5   9  18       12.19       21.70     18.50 o 
  -4   9  18       66.16       93.43     18.67 o 
  -3   9  18       10.65       25.18     15.63 o 
  -2   9  18       19.11       15.47     15.32 o 
  -1   9  18       40.16       22.27     17.26 o 
   0   9  18        0.24       17.83     16.26 o 
   1   9  18       41.02       22.25     15.88 o 
   2   9  18       18.63        6.89     15.73 o 
   3   9  18       10.29       43.05     26.19 o 
   4   9  18       66.20      100.32     30.36 o 
   5   9  18       11.95       36.97     30.65 o 
  -4  10  18        2.31        7.58     19.76 o 
  -3  10  18       29.71       18.76     17.47 o 
  -2  10  18        5.06       -6.79     19.18 o 
  -1  10  18      105.76      103.09     29.79 o 
   0  10  18        1.22       -0.57     25.76 o 
   1  10  18      104.76       73.44     21.07 o 
   2  10  18        5.13       12.64     24.04 o 
   3  10  18       29.97        1.63     27.15 o 
   4  10  18        2.08       -3.40     26.91 o 
  -3  11  18        2.61      -18.69     18.69 o 
  -2  11  18        3.82      -22.17     22.17 o 
  -1  11  18        6.97       32.83     21.80 o 
   0  11  18       11.81       18.28     20.88 o 
   1  11  18        6.78       19.33     20.37 o 
   2  11  18        3.78      -16.04     27.15 o 
   3  11  18        2.49        4.93     31.08 o 
  -1  12  18        5.20      -27.73     30.98 o 
   0  12  18        0.00       10.81     22.29 o 
   1  12  18        5.27      -16.09     32.90 o 
   1   0  19        3.28       -0.43      6.95 o 
   2   0  19      593.88      604.61     17.33 o 
   3   0  19      174.15      194.29     30.34 o 
   4   0  19      118.42      114.08     23.58 o 
   5   0  19        0.42        4.00     13.91 o 
   6   0  19        1.36        7.52     15.98 o 
   7   0  19        3.90        2.06     19.72 o 
   8   0  19        4.39      -21.85     21.85 o 
  -8   1  19       11.09       29.15     22.76 o 
  -7   1  19       50.03       56.07     22.86 o 
  -6   1  19      136.00      162.17     27.63 o 
  -5   1  19       27.36       21.33     14.66 o 
  -4   1  19      439.24      409.75     54.81 o 
  -3   1  19      700.90      668.39     52.48 o 
  -2   1  19      312.28      290.48     12.33 o 
  -1   1  19        0.06        2.43      5.87 o 
   0   1  19        1.91        4.95      5.43 o 
   1   1  19        0.24       10.98      6.68 o 
   2   1  19      324.86      327.49     13.66 o 
   3   1  19      707.40      704.55     40.29 o 
   4   1  19      442.10      438.79     32.73 o 
   5   1  19       27.09       44.56     15.69 o 
   6   1  19      135.17      156.93     23.70 o 
   7   1  19       50.84       99.45     49.28 o 
   8   1  19       11.63       24.67     22.76 o 
  -8   2  19        1.77       17.26     24.08 o 
  -7   2  19        0.08        1.41     19.84 o 
  -6   2  19        5.98       -8.06     16.65 o 
  -5   2  19      125.14      126.33     19.58 o 
  -4   2  19      490.41      481.17     25.37 o 
  -3   2  19      161.06      153.95     16.52 o 
  -2   2  19      495.82      494.44     22.39 o 
  -1   2  19      503.40      537.43     18.67 o 
   0   2  19      206.92      208.40     10.59 o 
   1   2  19      502.77      521.03     16.56 o 
   2   2  19      485.12      476.62     16.49 o 
   3   2  19      158.79      150.54     12.43 o 
   4   2  19      502.73      483.44     25.20 o 
   5   2  19      124.79      116.90     19.14 o 
   6   2  19        5.63       -8.32     16.06 o 
   7   2  19        0.07       -2.82     19.71 o 
   8   2  19        1.64      -21.73     21.73 o 
  -8   3  19       21.31       29.67     24.80 o 
  -7   3  19       41.55       56.30     22.39 o 
  -6   3  19       45.53       13.39     17.84 o 
  -5   3  19        8.87       31.43     14.59 o 
  -4   3  19       45.62       46.78     14.47 o 
  -3   3  19      754.76      708.52     62.32 o 
  -2   3  19       97.55      125.90     15.15 o 
  -1   3  19      170.48      191.55     10.36 o 
   0   3  19      786.54      819.00     18.22 o 
   1   3  19      166.04      198.47     18.45 o 
   2   3  19       92.37       83.34      9.83 o 
   3   3  19      751.00      730.43     21.79 o 
   4   3  19       44.68       43.04     10.36 o 
   5   3  19        8.50        8.11     14.51 o 
   6   3  19       46.96       56.08     29.81 o 
   7   3  19       40.94       62.93     37.14 o 
   8   3  19       21.09       80.72     38.96 o 
  -8   4  19        6.57       43.67     24.92 o 
  -7   4  19       43.60        9.41     17.29 o 
  -6   4  19       34.43       62.37     15.81 o 
  -5   4  19        1.22      -14.19     14.19 o 
  -4   4  19      399.02      376.15     24.80 o 
  -3   4  19       93.68      120.73     16.93 o 
  -2   4  19      304.05      344.46     20.19 o 
  -1   4  19      552.53      578.83     19.12 o 
   0   4  19      616.90      594.66     15.81 o 
   1   4  19      553.65      559.70     15.81 o 
   2   4  19      299.68      299.98     21.42 o 
   3   4  19       94.32      104.66     12.32 o 
   4   4  19      386.60      412.25     20.20 o 
   5   4  19        1.32       18.09     16.49 o 
   6   4  19       33.74       16.81     17.59 o 
   7   4  19       43.19       61.56     20.75 o 
   8   4  19        6.80        8.33     32.71 o 
  -7   5  19        4.68       -9.78     16.52 o 
  -6   5  19       36.98       46.69     15.52 o 
  -5   5  19       33.36       41.99     13.55 o 
  -4   5  19       65.00       65.17     16.46 o 
  -3   5  19      607.52      526.42     36.14 o 
  -2   5  19      442.68      432.41     25.75 o 
  -1   5  19      122.85      116.63     15.30 o 
   0   5  19      595.96      580.40     17.25 o 
   1   5  19      125.42      122.24     12.03 o 
   2   5  19      444.61      452.33     18.00 o 
   3   5  19      612.39      584.78     28.60 o 
   4   5  19       65.55       76.19     14.53 o 
   5   5  19       33.93       20.39     12.89 o 
   6   5  19       36.59       24.51     19.20 o 
   7   5  19        4.50        7.57     21.73 o 
  -7   6  19        3.65        6.72     39.07 o 
  -6   6  19        2.04       24.04     15.57 o 
  -5   6  19       11.26       17.70     15.70 o 
  -4   6  19        2.51        2.26     10.45 o 
  -3   6  19      259.40      288.36     17.24 o 
  -2   6  19      202.88      222.76     16.41 o 
  -1   6  19      893.04      886.25     45.92 o 
   0   6  19       75.25       82.44     14.13 o 
   1   6  19      892.16      874.69     30.70 o 
   2   6  19      202.16      228.52     27.97 o 
   3   6  19      260.17      280.27     26.94 o 
   4   6  19        1.95        0.26     16.33 o 
   5   6  19       11.35       21.19     14.42 o 
   6   6  19        1.97      -22.36     26.05 o 
   7   6  19        3.70       34.10     33.57 o 
  -6   7  19        7.82       22.63     19.76 o 
  -5   7  19       62.10       50.31     13.82 o 
  -4   7  19      106.97      107.18     14.93 o 
  -3   7  19       12.99       14.62     10.89 o 
  -2   7  19       60.83       78.91     22.05 o 
  -1   7  19        2.84       -3.12      8.37 o 
   0   7  19       39.92       56.66     14.01 o 
   1   7  19        2.58        4.19      9.83 o 
   2   7  19       62.88       69.78     15.56 o 
   3   7  19       13.57        7.76     19.59 o 
   4   7  19      106.34      153.29     27.97 o 
   5   7  19       63.54       82.03     26.77 o 
   6   7  19        7.54       15.28     31.37 o 
  -6   8  19       19.83       10.13     18.83 o 
  -5   8  19       19.86        8.37     16.54 o 
  -4   8  19       37.24       33.74     21.46 o 
  -3   8  19       79.07       80.25     16.34 o 
  -2   8  19      103.11       84.80     15.40 o 
  -1   8  19      162.56      155.56     22.94 o 
   0   8  19       89.37       48.32     17.63 o 
   1   8  19      165.76      151.33     20.06 o 
   2   8  19      106.00       87.80     22.36 o 
   3   8  19       80.18      103.68     26.67 o 
   4   8  19       37.65       49.66     24.28 o 
   5   8  19       19.88      -21.17     27.25 o 
   6   8  19       20.08        5.89     32.04 o 
  -5   9  19       33.80       18.59     19.65 o 
  -4   9  19       57.38       93.06     22.14 o 
  -3   9  19       15.17       17.19     18.44 o 
  -2   9  19       93.22       91.40     16.46 o 
  -1   9  19       85.67       62.53     22.22 o 
   0   9  19       27.90       64.65     18.71 o 
   1   9  19       86.38       94.00     21.53 o 
   2   9  19       94.57       85.16     20.06 o 
   3   9  19       15.79      -11.88     23.08 o 
   4   9  19       57.89       91.03     29.12 o 
   5   9  19       33.11      -29.31     29.31 o 
  -4  10  19        7.39        5.88     19.15 o 
  -3  10  19        1.93       30.66     17.96 o 
  -2  10  19        4.22       11.27     19.88 o 
  -1  10  19        5.36        8.71     18.30 o 
   0  10  19       28.76       69.67     21.43 o 
   1  10  19        5.19        0.16     17.75 o 
   2  10  19        3.99      -24.66     24.81 o 
   3  10  19        1.88       -2.83     28.30 o 
   4  10  19        7.45       18.63     30.12 o 
  -3  11  19       10.30       -5.61     26.29 o 
  -2  11  19        6.66       -5.27     21.09 o 
  -1  11  19       46.24       61.61     22.82 o 
   0  11  19       60.03       37.34     21.38 o 
   1  11  19       45.92       15.64     21.78 o 
   2  11  19        6.62       13.03     30.74 o 
   3  11  19       10.52       13.98     31.89 o 
   0   0  20     2100.64     2191.35     60.43 o 
   1   0  20        0.04        5.42      7.97 o 
   2   0  20      293.92      292.26     13.27 o 
   3   0  20      174.55      207.76     18.93 o 
   4   0  20      272.96      270.63     34.98 o 
   5   0  20      168.92      216.20     68.89 o 
   6   0  20        3.04        7.35     18.30 o 
   7   0  20       20.01       52.11     21.10 o 
   8   0  20        2.21       -3.37     22.97 o 
  -8   1  20        0.67       13.74     23.73 o 
  -7   1  20       21.92       13.32     20.94 o 
  -6   1  20       13.80       40.58     17.06 o 
  -5   1  20        7.56       11.82     13.86 o 
  -4   1  20      195.95      174.23     25.04 o 
  -3   1  20        7.97        7.75     10.22 o 
  -2   1  20       75.45       71.81      8.68 o 
  -1   1  20      151.97      163.11     11.36 o 
   0   1  20        7.12       11.62      6.31 o 
   1   1  20      148.81      162.93     11.56 o 
   2   1  20       76.91       86.47      9.64 o 
   3   1  20        5.95        5.66      7.71 o 
   4   1  20      205.11      135.15     18.49 o 
   5   1  20        8.32        4.62     24.04 o 
   6   1  20       14.58       21.44     17.93 o 
   7   1  20       22.06       16.08     24.11 o 
   8   1  20        0.67       -7.81     21.70 o 
  -8   2  20        8.84      -23.49     23.49 o 
  -7   2  20        0.55      -11.26     21.13 o 
  -6   2  20        4.70        3.61     16.75 o 
  -5   2  20       58.10       27.58     15.32 o 
  -4   2  20      178.11      146.70     18.24 o 
  -3   2  20     1082.43     1019.01    115.41 o 
  -2   2  20      610.68      602.88     24.87 o 
  -1   2  20      480.85      490.66     24.69 o 
   0   2  20      818.16      876.85     28.12 o 
   1   2  20      498.29      454.37     16.28 o 
   2   2  20      611.87      605.36     23.19 o 
   3   2  20     1088.07     1053.17     25.63 o 
   4   2  20      177.60      168.76     22.89 o 
   5   2  20       60.37       83.10     18.82 o 
   6   2  20        4.25       -0.93     17.16 o 
   7   2  20        0.42       17.12     20.30 o 
   8   2  20        8.48      -21.56     21.56 o 
  -8   3  20       24.29       40.13     26.86 o 
  -7   3  20       22.02       71.76     21.94 o 
  -6   3  20       23.90        8.06     19.44 o 
  -5   3  20      104.45       90.94     58.97 o 
  -4   3  20      432.80      447.16     25.44 o 
  -3   3  20     1923.15     1836.75     62.01 o 
  -2   3  20      134.79      139.60     22.48 o 
  -1   3  20       43.82       43.51      7.25 o 
   0   3  20       14.41       10.41      6.29 o 
   1   3  20       45.96       48.44      7.77 o 
   2   3  20      128.19      123.82     17.06 o 
   3   3  20     1937.43     1756.88     42.73 o 
   4   3  20      423.78      384.16     23.58 o 
   5   3  20      104.73       94.64     23.78 o 
   6   3  20       23.32       40.30     19.22 o 
   7   3  20       21.60       23.24     22.17 o 
   8   3  20       24.15       54.63     35.34 o 
  -7   4  20       20.19        9.40     16.26 o 
  -6   4  20       97.61       96.28     18.37 o 
  -5   4  20       84.17       77.11     19.50 o 
  -4   4  20       57.98       63.95     20.76 o 
  -3   4  20       35.74       27.87     12.97 o 
  -2   4  20       17.82       11.33     11.13 o 
  -1   4  20       82.03      111.78     11.53 o 
   0   4  20        0.89       10.05      6.45 o 
   1   4  20       75.85       72.48      8.89 o 
   2   4  20       19.18       13.22      9.52 o 
   3   4  20       34.78       25.72      9.77 o 
   4   4  20       58.78       35.45     11.40 o 
   5   4  20       81.11       61.77     18.18 o 
   6   4  20       99.25      162.02     27.34 o 
   7   4  20       19.68        2.18     19.95 o 
  -7   5  20        6.84        9.07     17.36 o 
  -6   5  20       47.32       56.41     15.72 o 
  -5   5  20       47.42       42.22     19.20 o 
  -4   5  20       56.03       66.26     17.67 o 
  -3   5  20      112.97      109.02     16.83 o 
  -2   5  20      141.72      135.25     16.99 o 
  -1   5  20      966.11      983.15     25.97 o 
   0   5  20       76.39      103.45      9.46 o 
   1   5  20      981.31      939.42     28.12 o 
   2   5  20      139.12      163.83     13.89 o 
   3   5  20      113.23      118.41     13.08 o 
   4   5  20       57.98       63.18     16.71 o 
   5   5  20       48.46       30.30     17.28 o 
   6   5  20       47.97       38.31     19.84 o 
   7   5  20        6.79       29.90     38.24 o 
  -7   6  20       23.86       52.21     34.96 o 
  -6   6  20        4.30       13.70     16.14 o 
  -5   6  20      108.15      155.78     22.41 o 
  -4   6  20      152.58      153.80     15.21 o 
  -3   6  20      297.25      331.89     18.21 o 
  -2   6  20      481.24      444.03     19.35 o 
  -1   6  20       45.22       64.54     11.25 o 
   0   6  20        2.53        5.46     16.09 o 
   1   6  20       47.94       44.65     13.41 o 
   2   6  20      475.93      457.03     33.14 o 
   3   6  20      302.24      316.29     33.28 o 
   4   6  20      152.09      140.68     17.40 o 
   5   6  20      107.04      113.66     20.15 o 
   6   6  20        4.64        8.86     29.31 o 
   7   6  20       23.51      -30.60     30.60 o 
  -6   7  20        0.02        6.70     17.77 o 
  -5   7  20       23.76       27.62     13.72 o 
  -4   7  20        8.69       10.32     12.57 o 
  -3   7  20       52.28       35.95     11.54 o 
  -2   7  20       84.63       66.47     11.29 o 
  -1   7  20      107.68       93.87     13.63 o 
   0   7  20       18.13       -5.31     12.31 o 
   1   7  20      111.21      104.32     13.33 o 
   2   7  20       83.80       65.02     12.51 o 
   3   7  20       54.29       50.81     22.51 o 
   4   7  20        9.16       29.98     22.22 o 
   5   7  20       23.19       30.36     24.52 o 
   6   7  20        0.02      -21.12     30.50 o 
  -6   8  20        7.58      -15.53     18.97 o 
  -5   8  20        7.56       13.89     17.80 o 
  -4   8  20       16.54       32.27     16.47 o 
  -3   8  20       89.60       91.52     18.20 o 
  -2   8  20       12.74       12.89     13.36 o 
  -1   8  20        4.48       10.77     15.76 o 
   0   8  20       24.46       -0.85     17.36 o 
   1   8  20        4.94      -12.35     16.45 o 
   2   8  20       13.12      -10.78     25.48 o 
   3   8  20       90.65       84.52     26.10 o 
   4   8  20       16.42      -13.89     22.51 o 
   5   8  20        8.20      -26.91     26.91 o 
  -5   9  20       23.98       39.19     19.72 o 
  -4   9  20       32.31       14.08     17.84 o 
  -3   9  20        7.09       -4.86     16.00 o 
  -2   9  20        3.32       15.95     19.09 o 
  -1   9  20       95.00       62.22     18.97 o 
   0   9  20       26.49       -1.63     16.29 o 
   1   9  20       93.18       68.22     19.03 o 
   2   9  20        3.47      -17.01     17.01 o 
   3   9  20        6.99       31.56     26.58 o 
   4   9  20       32.53       93.95     29.31 o 
   5   9  20       24.34       17.91     33.28 o 
  -4  10  20        2.03      -13.18     22.36 o 
  -3  10  20       11.07       13.79     18.30 o 
  -2  10  20       22.35      -12.73     20.23 o 
  -1  10  20       32.11       47.48     21.09 o 
   0  10  20       68.64       73.67     21.96 o 
   1  10  20       32.70        7.59     18.82 o 
   2  10  20       22.32       17.86     28.21 o 
   3  10  20       11.42       -2.83     29.31 o 
   4  10  20        2.08      -13.22     28.06 o 
  -2  11  20        5.03      -20.06     22.21 o 
  -1  11  20        3.90       58.45     24.42 o 
   0  11  20       24.11       58.30     23.34 o 
   1  11  20        4.17       20.18     26.82 o 
   2  11  20        4.97       15.99     31.32 o 
   1   0  21      274.62      250.19     13.14 o 
   2   0  21        6.73        3.22     10.52 o 
   3   0  21       41.52       33.95     12.18 o 
   4   0  21       79.25      104.91     17.63 o 
   5   0  21        7.89        8.69     14.45 o 
   6   0  21        1.03       -0.06     16.37 o 
   7   0  21        1.98       -2.48     26.19 o 
   8   0  21        9.20       -6.91     28.16 o 
  -8   1  21       25.66       -2.71     23.50 o 
  -7   1  21       76.57       82.33     24.34 o 
  -6   1  21      131.42      103.86     21.97 o 
  -5   1  21      118.12       94.41     18.45 o 
  -4   1  21       62.81       55.17     15.10 o 
  -3   1  21      732.62      700.75     61.46 o 
  -2   1  21      291.83      276.46     18.42 o 
  -1   1  21      730.16      720.63     17.60 o 
   0   1  21      387.34      352.22     12.96 o 
   1   1  21      721.17      703.92     19.81 o 
   2   1  21      290.46      268.15     13.73 o 
   3   1  21      725.58      722.41     57.68 o 
   4   1  21       64.96       98.55     17.01 o 
   5   1  21      114.60      113.81     20.48 o 
   6   1  21      132.97      142.78     23.01 o 
   7   1  21       75.48       26.64     23.53 o 
   8   1  21       25.55       37.69     31.63 o 
  -8   2  21       11.43       24.34     31.37 o 
  -7   2  21       36.38       34.79     25.57 o 
  -6   2  21        4.24        3.68     41.64 o 
  -5   2  21        8.46      -13.53     13.53 o 
  -4   2  21      755.16      687.58     30.52 o 
  -3   2  21       66.59       69.93     14.62 o 
  -2   2  21      125.83      119.54     15.74 o 
  -1   2  21       11.43        7.71      6.09 o 
   0   2  21       94.57      122.91     14.27 o 
   1   2  21       10.38        5.97      6.46 o 
   2   2  21      121.42      114.28     12.63 o 
   3   2  21       72.56       74.61     11.01 o 
   4   2  21      750.47      660.92     84.59 o 
   5   2  21        7.17      -13.10     18.70 o 
   6   2  21        4.13       -4.56     18.48 o 
   7   2  21       36.28       14.03     21.82 o 
   8   2  21       11.10        7.61     24.34 o 
  -7   3  21        4.82        0.03     21.56 o 
  -6   3  21        3.38       26.46     26.89 o 
  -5   3  21      275.26      317.18     27.22 o 
  -4   3  21      190.01      192.47     21.65 o 
  -3   3  21      563.71      557.00     55.33 o 
  -2   3  21      180.81      226.49     19.50 o 
  -1   3  21      748.21      734.54     22.21 o 
   0   3  21       52.14       59.23      7.90 o 
   1   3  21      753.35      717.78     18.31 o 
   2   3  21      184.23      183.82     13.97 o 
   3   3  21      567.78      573.07     20.54 o 
   4   3  21      192.78      219.23     55.31 o 
   5   3  21      273.36      327.33     28.40 o 
   6   3  21        3.39        2.29     17.86 o 
   7   3  21        4.71       77.74     51.74 o 
  -7   4  21       12.38       29.11     25.09 o 
  -6   4  21        9.54        8.30     14.45 o 
  -5   4  21       26.21       39.92     17.50 o 
  -4   4  21        7.70        5.16     14.12 o 
  -3   4  21      132.92      144.03     18.35 o 
  -2   4  21      550.48      543.27     25.59 o 
  -1   4  21      498.88      521.41     19.50 o 
   0   4  21       87.64      101.87      9.33 o 
   1   4  21      507.32      500.22     16.07 o 
   2   4  21      546.61      506.63     18.80 o 
   3   4  21      131.23      116.76     13.48 o 
   4   4  21        8.22       17.50     11.01 o 
   5   4  21       27.29       44.01     26.51 o 
   6   4  21        9.47       21.60     18.44 o 
   7   4  21       12.34       11.49     22.39 o 
  -7   5  21        6.64        3.21     18.00 o 
  -6   5  21       49.71       35.81     17.55 o 
  -5   5  21       15.27       30.17     14.00 o 
  -4   5  21       24.95       39.52     15.96 o 
  -3   5  21       76.89       81.57     16.33 o 
  -2   5  21      136.48      143.23     18.32 o 
  -1   5  21       84.17       63.69     11.05 o 
   0   5  21       91.53       82.10     10.44 o 
   1   5  21       82.60       96.86     10.36 o 
   2   5  21      133.57      122.67     13.26 o 
   3   5  21       77.97       93.84     13.31 o 
   4   5  21       24.77       14.48     17.28 o 
   5   5  21       14.49       -5.66     17.06 o 
   6   5  21       50.91       24.57     26.60 o 
   7   5  21        6.27       -1.00     23.44 o 
  -7   6  21        0.64      -18.67     18.67 o 
  -6   6  21        1.97       -5.69     20.22 o 
  -5   6  21        0.88      -12.60     14.67 o 
  -4   6  21        0.13       15.07     13.57 o 
  -3   6  21      121.35      138.98     18.80 o 
  -2   6  21       64.29       63.40     12.10 o 
  -1   6  21      221.58      172.46     18.45 o 
   0   6  21       29.34       47.37     13.44 o 
   1   6  21      225.68      210.99     15.70 o 
   2   6  21       62.88       56.48     14.22 o 
   3   6  21      125.91      120.39     18.90 o 
   4   6  21        0.18       -3.65     14.70 o 
   5   6  21        1.06       20.59     25.24 o 
   6   6  21        2.13      -15.28     29.16 o 
  -6   7  21       15.36        8.84     18.50 o 
  -5   7  21        0.07       -7.47     15.73 o 
  -4   7  21       26.62       14.81     14.42 o 
  -3   7  21       75.30       53.88     12.61 o 
  -2   7  21       87.97      106.11     13.05 o 
  -1   7  21      212.20      225.55     18.28 o 
   0   7  21       36.85       23.34     11.57 o 
   1   7  21      215.16      235.23     17.26 o 
   2   7  21       90.32       95.49     14.15 o 
   3   7  21       75.14       35.72     21.02 o 
   4   7  21       25.88       42.38     24.47 o 
   5   7  21        0.07        7.84     18.46 o 
   6   7  21       15.19        3.21     32.95 o 
  -5   8  21        7.24       12.62     18.49 o 
  -4   8  21        4.98        4.57     16.34 o 
  -3   8  21        3.99        3.50     14.53 o 
  -2   8  21        0.15        1.51     16.88 o 
  -1   8  21       33.55       33.96     20.21 o 
   0   8  21       48.36       61.56     16.98 o 
   1   8  21       33.06       31.44     15.67 o 
   2   8  21        0.14      -13.45     26.86 o 
   3   8  21        4.20        8.62     24.52 o 
   4   8  21        5.23       -2.25     24.95 o 
   5   8  21        7.09      -11.49     28.73 o 
  -5   9  21        4.44       14.17     18.93 o 
  -4   9  21       20.53       41.54     27.85 o 
  -3   9  21       13.62       -0.70     17.09 o 
  -2   9  21       22.37       31.48     20.00 o 
  -1   9  21       21.88       26.24     18.77 o 
   0   9  21       37.98       47.19     20.59 o 
   1   9  21       22.62       22.02     16.86 o 
   2   9  21       22.25      -13.17     24.37 o 
   3   9  21       13.62      -15.04     27.49 o 
   4   9  21       20.57       55.60     31.08 o 
   5   9  21        4.36      -22.84     31.08 o 
  -4  10  21       11.48       24.28     34.19 o 
  -3  10  21        0.22       24.25     18.16 o 
  -2  10  21        6.83       -0.64     25.67 o 
  -1  10  21       49.36       17.82     19.81 o 
   0  10  21       21.01       14.19     19.12 o 
   1  10  21       49.82       48.75     21.26 o 
   2  10  21        7.22       -1.34     26.00 o 
   3  10  21        0.26      -27.20     27.20 o 
  -2  11  21       14.19       47.48     26.19 o 
  -1  11  21       68.89       73.41     23.62 o 
   0  11  21       21.83       22.18     22.22 o 
   1  11  21       68.64       53.93     49.25 o 
   2  11  21       14.18       32.52     30.84 o 
   0   0  22     2981.16     2893.67     56.01 o 
   1   0  22     1054.08     1039.62     21.67 o 
   2   0  22     1705.03     1658.71     31.36 o 
   3   0  22      199.16      192.62     36.54 o 
   4   0  22      363.85      294.06     24.10 o 
   5   0  22       99.23       51.47     17.06 o 
   6   0  22       20.58       11.97     16.98 o 
   7   0  22        1.95       26.94     21.91 o 
   8   0  22       10.29       30.36     26.63 o 
  -8   1  22       40.91       30.76     25.88 o 
  -7   1  22        5.79        5.98     22.45 o 
  -6   1  22       76.36       72.43     20.79 o 
  -5   1  22       14.15       13.83     15.08 o 
  -4   1  22      132.22      140.88     19.73 o 
  -3   1  22      108.93       96.71     15.78 o 
  -2   1  22       99.64      110.66     15.09 o 
  -1   1  22       22.38       32.11      7.29 o 
   0   1  22       18.28       26.66      7.40 o 
   1   1  22       22.81       32.81      7.34 o 
   2   1  22      104.16       92.49     10.49 o 
   3   1  22      109.55       92.71     16.44 o 
   4   1  22      126.86      121.82     19.38 o 
   5   1  22       14.72       17.45     17.39 o 
   6   1  22       74.89       74.11     21.17 o 
   7   1  22        5.94        7.10     20.49 o 
   8   1  22       40.43       39.17     32.20 o 
  -7   2  22        7.66       -6.74     37.52 o 
  -6   2  22        2.18       -6.78     45.18 o 
  -5   2  22       56.85       38.73     16.43 o 
  -4   2  22      481.37      436.35     25.14 o 
  -3   2  22       89.69      104.57     28.97 o 
  -2   2  22       65.46       78.25     20.28 o 
  -1   2  22       22.41       21.57      9.79 o 
   0   2  22      377.59      396.84     14.03 o 
   1   2  22       23.14       17.01      7.00 o 
   2   2  22       62.97       74.10     18.35 o 
   3   2  22       87.74       89.03     16.13 o 
   4   2  22      479.20      491.77     27.32 o 
   5   2  22       55.63       53.96     17.83 o 
   6   2  22        1.94       -7.74     17.63 o 
   7   2  22        7.75       19.39     22.26 o 
  -7   3  22       11.01        6.05     21.78 o 
  -6   3  22       41.44       46.62     20.39 o 
  -5   3  22       26.42       30.88     25.33 o 
  -4   3  22      123.12      111.71     18.52 o 
  -3   3  22      225.54      236.56     21.24 o 
  -2   3  22      405.42      421.13     23.28 o 
  -1   3  22        5.09       21.26      8.94 o 
   0   3  22      328.32      323.72     14.00 o 
   1   3  22        4.57        3.85      7.28 o 
   2   3  22      396.55      369.99     17.45 o 
   3   3  22      224.88      264.82     16.12 o 
   4   3  22      124.00      127.57     19.05 o 
   5   3  22       26.21       30.25     16.67 o 
   6   3  22       41.30       20.67     21.57 o 
   7   3  22       11.37       -4.58     21.54 o 
  -7   4  22       24.29       28.76     17.73 o 
  -6   4  22       59.69       58.25     20.25 o 
  -5   4  22       81.44       85.12     20.39 o 
  -4   4  22       92.71       79.28     23.11 o 
  -3   4  22       36.92       25.62     13.85 o 
  -2   4  22      149.09      141.68     17.68 o 
  -1   4  22        7.28        4.56      8.86 o 
   0   4  22      121.91      134.19     10.77 o 
   1   4  22        6.95       12.61     11.07 o 
   2   4  22      146.50      138.92     14.00 o 
   3   4  22       38.05       39.81     12.70 o 
   4   4  22       94.62       81.82     17.30 o 
   5   4  22       81.42       82.64     19.61 o 
   6   4  22       59.11       64.01     21.74 o 
   7   4  22       24.18       36.93     24.54 o 
  -7   5  22       27.61       45.82     19.26 o 
  -6   5  22       20.98       29.94     16.33 o 
  -5   5  22       87.98       64.60     19.89 o 
  -4   5  22      208.00      238.04     23.87 o 
  -3   5  22      427.18      400.12     31.34 o 
  -2   5  22       46.35       46.19     17.26 o 
  -1   5  22      101.28       75.51     11.70 o 
   0   5  22        0.75       -8.54      8.54 o 
   1   5  22      101.52       93.91     10.31 o 
   2   5  22       46.61       35.36     12.55 o 
   3   5  22      428.70      369.57     18.40 o 
   4   5  22      205.56      186.08     17.40 o 
   5   5  22       87.21       60.23     20.06 o 
   6   5  22       21.25       14.96     28.04 o 
   7   5  22       27.05       29.07     40.18 o 
  -6   6  22       26.02       10.88     17.81 o 
  -5   6  22       19.91        9.67     15.14 o 
  -4   6  22      115.80      153.18     24.78 o 
  -3   6  22      260.07      258.52     36.23 o 
  -2   6  22      327.04      307.91     25.04 o 
  -1   6  22      666.36      702.52     29.61 o 
   0   6  22      114.54      131.28     17.89 o 
   1   6  22      669.64      725.12     23.92 o 
   2   6  22      329.88      340.89     41.47 o 
   3   6  22      260.17      283.50     24.02 o 
   4   6  22      114.34       91.57     18.42 o 
   5   6  22       20.03       54.59     28.01 o 
   6   6  22       26.96       -1.58     30.50 o 
  -6   7  22       10.41      -16.01     18.01 o 
  -5   7  22       11.52       31.33     16.70 o 
  -4   7  22      100.68       93.24     17.28 o 
  -3   7  22       30.98       20.13     11.65 o 
  -2   7  22       28.53       24.75     11.23 o 
  -1   7  22      118.55      137.49     15.14 o 
   0   7  22        0.61        8.94     13.48 o 
   1   7  22      118.99      100.24     16.99 o 
   2   7  22       28.64       21.81     11.95 o 
   3   7  22       31.41        4.93     21.31 o 
   4   7  22      102.26      109.18     20.95 o 
   5   7  22       11.42       10.30     29.45 o 
   6   7  22       10.28       20.02     33.81 o 
  -5   8  22       21.07       26.47     18.88 o 
  -4   8  22       11.22       26.88     17.22 o 
  -3   8  22       44.81       37.86     16.25 o 
  -2   8  22        5.04       -1.69     17.12 o 
  -1   8  22      107.50      155.03     30.38 o 
   0   8  22       23.73       20.69     17.40 o 
   1   8  22      108.02      122.03     41.83 o 
   2   8  22        4.78       -5.45     15.94 o 
   3   8  22       45.46       73.65     27.30 o 
   4   8  22       11.61      -15.75     24.57 o 
   5   8  22       21.73       28.77     27.85 o 
  -4   9  22       25.47       19.91     18.50 o 
  -3   9  22        2.84       -6.17     22.06 o 
  -2   9  22        8.86        8.76     19.16 o 
  -1   9  22        5.29       11.93     18.41 o 
   0   9  22        9.10      -16.76     16.76 o 
   1   9  22        5.67       -5.20     28.42 o 
   2   9  22        9.49       23.99     24.71 o 
   3   9  22        2.94       22.36     26.43 o 
   4   9  22       25.23       -0.81     27.34 o 
  -3  10  22        5.90       13.31     22.76 o 
  -2  10  22        1.38        6.21     22.05 o 
  -1  10  22       24.14       55.09     22.33 o 
   0  10  22       57.02       75.15     22.29 o 
   1  10  22       23.91       14.04     19.93 o 
   2  10  22        1.44       41.76     28.64 o 
   3  10  22        6.22       27.34     30.60 o 
  -1  11  22       62.86       82.28     35.51 o 
   0  11  22       17.56       16.77     22.84 o 
   1  11  22       62.48       62.43     23.55 o 
   1   0  23      126.85      124.23     14.15 o 
   2   0  23        5.27       17.84     12.00 o 
   3   0  23      264.59      262.70     21.72 o 
   4   0  23      270.50      262.08     23.06 o 
   5   0  23       55.51       26.04     16.55 o 
   6   0  23       73.41       63.12     21.07 o 
   7   0  23        0.29      -11.78     22.55 o 
  -7   1  23       49.83       17.09     23.68 o 
  -6   1  23       13.57       35.46     19.59 o 
  -5   1  23       49.91       42.36     16.50 o 
  -4   1  23      535.00      487.39     34.33 o 
  -3   1  23      549.91      536.51     71.66 o 
  -2   1  23      647.63      655.62     34.02 o 
  -1   1  23      634.24      655.46     17.83 o 
   0   1  23       90.27      111.95      9.82 o 
   1   1  23      629.46      631.68     17.76 o 
   2   1  23      639.41      628.02     20.57 o 
   3   1  23      552.42      516.75     26.22 o 
   4   1  23      533.81      473.26     27.26 o 
   5   1  23       49.03       46.02     17.97 o 
   6   1  23       13.74        1.37     18.35 o 
   7   1  23       49.08       70.34     23.81 o 
  -7   2  23        2.05       -3.86     21.34 o 
  -6   2  23       20.18       23.24     19.28 o 
  -5   2  23       20.04        0.76     15.38 o 
  -4   2  23      123.17      133.70     18.70 o 
  -3   2  23       47.92       43.05     14.15 o 
  -2   2  23      125.35       97.36     21.84 o 
  -1   2  23       22.44        6.62     13.54 o 
   0   2  23       51.34       50.72      9.84 o 
   1   2  23       24.88       18.97     11.48 o 
   2   2  23      129.54      120.13     12.65 o 
   3   2  23       53.31       27.56     26.67 o 
   4   2  23      126.89       91.09     18.06 o 
   5   2  23       21.09       19.93     16.81 o 
   6   2  23       20.21       37.78     20.22 o 
   7   2  23        2.12       41.70     23.59 o 
  -7   3  23        1.81       22.82     24.47 o 
  -6   3  23        3.91      -26.84     27.06 o 
  -5   3  23      125.30      133.43     21.67 o 
  -4   3  23      284.63      340.45     26.46 o 
  -3   3  23      161.25      196.69     20.11 o 
  -2   3  23      596.18      522.88     35.51 o 
  -1   3  23      723.35      734.63     24.69 o 
   0   3  23      704.39      666.18     18.43 o 
   1   3  23      735.79      784.79     36.00 o 
   2   3  23      603.41      578.05     38.55 o 
   3   3  23      162.36      184.21     15.08 o 
   4   3  23      286.65      257.00     35.53 o 
   5   3  23      123.87      117.52     19.67 o 
   6   3  23        3.64       -6.78     17.81 o 
   7   3  23        1.55       15.20     23.97 o 
  -7   4  23        4.38      -18.00     18.00 o 
  -6   4  23       10.16       27.28     39.27 o 
  -5   4  23        9.03        2.25     16.85 o 
  -4   4  23       39.29       22.54     15.48 o 
  -3   4  23       81.65       82.85     16.32 o 
  -2   4  23      318.38      298.81     23.79 o 
  -1   4  23      426.65      404.34     19.49 o 
   0   4  23      655.84      695.23     19.07 o 
   1   4  23      432.03      374.84     14.93 o 
   2   4  23      323.81      311.84     17.13 o 
   3   4  23       87.19       97.32     22.75 o 
   4   4  23       39.58       -2.83     26.00 o 
   5   4  23        8.51       20.89     27.73 o 
   6   4  23       10.31       23.24     22.29 o 
   7   4  23        4.34      -21.93     21.93 o 
  -7   5  23       49.71       38.86     19.00 o 
  -6   5  23       14.11       20.57     17.16 o 
  -5   5  23       13.87        2.48     20.81 o 
  -4   5  23       17.15       30.25     17.84 o 
  -3   5  23       26.54       11.83     14.46 o 
  -2   5  23      172.85      147.84     19.69 o 
  -1   5  23       65.75       49.75     10.87 o 
   0   5  23      361.01      330.08     17.08 o 
   1   5  23       69.29       74.66     13.30 o 
   2   5  23      173.11      176.04     15.09 o 
   3   5  23       25.24       28.73     11.28 o 
   4   5  23       16.83       15.91     12.80 o 
   5   5  23       12.77       20.83     17.97 o 
   6   5  23       13.75       27.81     20.37 o 
   7   5  23       49.60       59.61     25.47 o 
  -6   6  23        4.65      -15.99     17.30 o 
  -5   6  23       34.35       34.16     16.40 o 
  -4   6  23       16.78       31.49     17.34 o 
  -3   6  23        1.56       15.75     14.78 o 
  -2   6  23       56.00       42.02     14.94 o 
  -1   6  23      164.58      169.31     19.46 o 
   0   6  23       20.86       10.39     13.14 o 
   1   6  23      163.67      183.98     16.04 o 
   2   6  23       55.97       60.76     13.11 o 
   3   6  23        2.19       -8.76     14.22 o 
   4   6  23       16.66       27.35     17.07 o 
   5   6  23       34.70       29.02     27.15 o 
   6   6  23        4.81        6.42     32.42 o 
  -6   7  23        6.01       23.54     22.50 o 
  -5   7  23       27.77       24.22     20.25 o 
  -4   7  23       32.97        6.92     15.10 o 
  -3   7  23       32.40       22.84     13.71 o 
  -2   7  23       41.24       46.52     16.51 o 
  -1   7  23      252.63      236.18     22.16 o 
   0   7  23       57.14       62.05     19.27 o 
   1   7  23      247.76      184.86     20.65 o 
   2   7  23       40.76       39.01     12.87 o 
   3   7  23       31.27       21.16     23.13 o 
   4   7  23       33.82       58.86     20.25 o 
   5   7  23       28.67       57.18     34.00 o 
   6   7  23        6.22      -18.34     34.96 o 
  -5   8  23        0.89        9.35     22.17 o 
  -4   8  23       17.78       14.17     17.32 o 
  -3   8  23      108.25      106.10     19.28 o 
  -2   8  23       27.51       34.03     19.69 o 
  -1   8  23        0.90       14.72     17.59 o 
   0   8  23        0.00       -8.15     16.09 o 
   1   8  23        1.10      -15.76     15.76 o 
   2   8  23       26.88       36.06     17.98 o 
   3   8  23      107.83      124.17     30.12 o 
   4   8  23       17.79       25.02     19.84 o 
   5   8  23        0.80        6.94     36.83 o 
  -4   9  23       10.15       -2.78     18.93 o 
  -3   9  23       39.55       81.18     19.51 o 
  -2   9  23       16.61       22.13     20.58 o 
  -1   9  23       91.74      102.97     27.46 o 
   0   9  23        5.26       -2.84     18.56 o 
   1   9  23       91.09       83.97     20.66 o 
   2   9  23       16.99       35.05     26.53 o 
   3   9  23       39.68       55.50     28.49 o 
   4   9  23        9.87        5.89     32.04 o 
  -3  10  23        6.63       16.15     23.83 o 
  -2  10  23       19.31       12.95     23.86 o 
  -1  10  23       10.16      -20.28     20.28 o 
   0  10  23       69.18      106.76     33.54 o 
   1  10  23       10.46        9.22     21.29 o 
   2  10  23       19.07       29.50     30.31 o 
   3  10  23        6.92       11.06     31.75 o 
   0   0  24      160.87      177.34     29.40 o 
   1   0  24      312.63      335.13     19.71 o 
   2   0  24        6.59       -5.02     12.08 o 
   3   0  24        8.67        3.39     12.40 o 
   4   0  24      530.40      452.78     26.80 o 
   5   0  24      154.82      144.21     21.92 o 
   6   0  24        0.07      -17.81     17.81 o 
   7   0  24        2.90      -20.67     20.67 o 
  -7   1  24       18.05      -13.12     21.28 o 
  -6   1  24        4.75        9.59     18.61 o 
  -5   1  24      105.90      103.85     19.91 o 
  -4   1  24       17.64       17.90     32.54 o 
  -3   1  24       85.31       86.15     29.16 o 
  -2   1  24       92.26       97.26     20.71 o 
  -1   1  24       65.26       63.58      9.32 o 
   0   1  24        1.92        2.95      7.17 o 
   1   1  24       62.27       41.88      9.00 o 
   2   1  24       97.07      100.35     15.49 o 
   3   1  24       89.99      132.49     25.60 o 
   4   1  24       18.77       27.42     15.12 o 
   5   1  24      107.52      119.27     26.63 o 
   6   1  24        4.80        7.25     18.98 o 
   7   1  24       17.79       20.10     23.81 o 
  -7   2  24       32.37       19.47     52.41 o 
  -6   2  24        2.41       11.65     19.32 o 
  -5   2  24        5.42        1.48     15.64 o 
  -4   2  24      113.44       96.45     18.38 o 
  -3   2  24       48.36       27.30     14.03 o 
  -2   2  24      488.87      466.76     24.68 o 
  -1   2  24       89.69       96.55     12.46 o 
   0   2  24      293.55      337.52     14.22 o 
   1   2  24       89.75       98.43     12.00 o 
   2   2  24      487.05      468.22     18.77 o 
   3   2  24       47.87       44.40     14.50 o 
   4   2  24      113.98      130.19     19.99 o 
   5   2  24        5.35        2.23     15.95 o 
   6   2  24        2.08      -18.77     18.77 o 
   7   2  24       33.15       39.96     22.71 o 
  -7   3  24        6.27        0.31     23.16 o 
  -6   3  24       15.60       -9.52     18.94 o 
  -5   3  24        3.07       -1.37     28.80 o 
  -4   3  24        6.36        4.95     15.48 o 
  -3   3  24      316.34      295.78     24.39 o 
  -2   3  24      220.31      206.22     30.07 o 
  -1   3  24      130.78      143.78     23.20 o 
   0   3  24      430.58      469.96     16.35 o 
   1   3  24      129.79      126.95     16.32 o 
   2   3  24      221.73      243.63     24.79 o 
   3   3  24      316.35      348.39     35.70 o 
   4   3  24        6.98        0.90     14.46 o 
   5   3  24        3.44       -9.50     16.37 o 
   6   3  24       15.68       16.25     21.30 o 
   7   3  24        6.23       -7.84     23.05 o 
  -7   4  24        4.65       14.57     18.74 o 
  -6   4  24        0.24        3.84     20.30 o 
  -5   4  24       21.19       32.06     18.42 o 
  -4   4  24      124.38      146.68     21.35 o 
  -3   4  24       31.32       37.93     16.21 o 
  -2   4  24      246.98      233.69     27.01 o 
  -1   4  24      158.31      167.72     14.95 o 
   0   4  24       18.45        5.31      8.88 o 
   1   4  24      153.46      166.98     21.81 o 
   2   4  24      251.57      246.44     17.09 o 
   3   4  24       30.89       23.52     11.44 o 
   4   4  24      127.11      116.15     29.47 o 
   5   4  24       21.92       19.23     27.85 o 
   6   4  24        0.30        2.88     19.90 o 
   7   4  24        4.74       17.22     24.62 o 
  -6   5  24       57.25       57.47     18.16 o 
  -5   5  24        5.57        9.94     18.11 o 
  -4   5  24      171.40      170.09     44.20 o 
  -3   5  24      188.36      177.74     21.67 o 
  -2   5  24      299.10      372.06     31.60 o 
  -1   5  24      241.28      294.97     19.04 o 
   0   5  24        1.67        4.09      9.59 o 
   1   5  24      238.16      242.81     18.12 o 
   2   5  24      299.05      315.61     18.90 o 
   3   5  24      182.95      158.16     28.10 o 
   4   5  24      170.75      166.52     38.69 o 
   5   5  24        5.16        1.22     19.56 o 
   6   5  24       57.08       35.20     24.81 o 
  -6   6  24       26.48       42.94     19.06 o 
  -5   6  24       20.50       20.00     16.63 o 
  -4   6  24       11.13       28.26     18.69 o 
  -3   6  24       30.96       25.12     14.91 o 
  -2   6  24       17.58       35.22     15.57 o 
  -1   6  24      339.76      321.96     24.46 o 
   0   6  24       17.57       11.85     14.49 o 
   1   6  24      339.75      352.97     25.26 o 
   2   6  24       18.66       16.55     11.55 o 
   3   6  24       30.87       23.50     24.16 o 
   4   6  24       11.36       -4.17     16.94 o 
   5   6  24       21.05       18.58     29.64 o 
   6   6  24       25.78       44.06     32.99 o 
  -5   7  24        5.02       13.88     17.29 o 
  -4   7  24       23.41       18.49     22.08 o 
  -3   7  24       18.90       13.19     19.35 o 
  -2   7  24       75.68       65.47     14.46 o 
  -1   7  24       40.81       13.18     23.97 o 
   0   7  24        7.63       -5.23     14.63 o 
   1   7  24       40.06       33.77     14.98 o 
   2   7  24       78.73       75.78     24.08 o 
   3   7  24       18.02       16.41     17.13 o 
   4   7  24       22.52        3.01     18.11 o 
   5   7  24        4.84        4.74     30.50 o 
  -5   8  24       17.06       -5.95     22.36 o 
  -4   8  24      170.68      150.95     26.84 o 
  -3   8  24       78.42       83.14     23.65 o 
  -2   8  24       49.92       54.63     70.68 o 
  -1   8  24       15.19        3.49     16.53 o 
   0   8  24       16.40        1.87     17.13 o 
   1   8  24       15.25       -1.27     17.17 o 
   2   8  24       50.45       34.72     35.03 o 
   3   8  24       78.37       86.91     21.51 o 
   4   8  24      169.36      208.58     28.87 o 
   5   8  24       17.35      -19.11     37.64 o 
  -4   9  24        0.44       -9.28     18.53 o 
  -3   9  24       20.34       -2.13     21.61 o 
  -2   9  24       28.38       23.86     21.40 o 
  -1   9  24       21.00       62.71     21.11 o 
   0   9  24        3.20       -8.56     17.48 o 
   1   9  24       20.54       21.85     22.87 o 
   2   9  24       27.66       -4.26     26.53 o 
   3   9  24       20.44      -12.26     28.30 o 
   4   9  24        0.52       -8.27     23.12 o 
  -2  10  24        8.68       12.92     22.81 o 
  -1  10  24        0.96       31.58     21.99 o 
   0  10  24        3.00       15.82     20.90 o 
   1  10  24        0.95      -14.56     20.85 o 
   2  10  24        8.28       15.47     30.70 o 
   1   0  25       10.74        6.99      8.59 o 
   2   0  25       72.12       86.53     15.57 o 
   3   0  25       12.25       31.99     14.39 o 
   4   0  25        5.81        1.77     14.79 o 
   5   0  25        5.41       -7.23     15.95 o 
   6   0  25        6.98       10.35     18.59 o 
   7   0  25        0.99      -21.43     21.43 o 
  -7   1  25        3.71        7.93     23.06 o 
  -6   1  25        5.86       31.72     22.58 o 
  -5   1  25       54.30       79.81     19.61 o 
  -4   1  25      227.29      229.93     23.97 o 
  -3   1  25      174.18      187.88     20.14 o 
  -2   1  25      423.28      364.99     22.69 o 
  -1   1  25       70.72       84.42     12.21 o 
   0   1  25      657.76      685.10     19.32 o 
   1   1  25       70.64       78.31     10.21 o 
   2   1  25      430.29      396.25     38.26 o 
   3   1  25      175.25      145.39     24.57 o 
   4   1  25      225.69      224.56     46.95 o 
   5   1  25       53.27       48.55     18.87 o 
   6   1  25        5.23        5.71     39.05 o 
   7   1  25        3.66       13.71     21.51 o 
  -7   2  25        4.54       -4.06     41.09 o 
  -6   2  25       19.46       -1.04     19.73 o 
  -5   2  25        8.85       12.15     17.30 o 
  -4   2  25       73.01       92.01     18.61 o 
  -3   2  25       19.87       42.05     15.36 o 
  -2   2  25      341.64      325.49     26.19 o 
  -1   2  25      177.51      184.22     15.27 o 
   0   2  25      980.06      970.69     22.76 o 
   1   2  25      178.24      181.20     12.91 o 
   2   2  25      351.79      325.92     17.02 o 
   3   2  25       20.32        4.93     13.05 o 
   4   2  25       69.50       89.44     18.48 o 
   5   2  25        8.69       -0.75     16.87 o 
   6   2  25       20.18       30.63     20.90 o 
   7   2  25        4.76      -13.35     23.09 o 
  -7   3  25       49.40       90.56     26.99 o 
  -6   3  25       41.85       37.56     22.14 o 
  -5   3  25       47.42       31.84     18.19 o 
  -4   3  25       23.07       22.10     15.76 o 
  -3   3  25      141.34      141.72     19.61 o 
  -2   3  25      457.41      446.12     25.18 o 
  -1   3  25       37.85       30.63     17.19 o 
   0   3  25     2311.64     2204.15     42.97 o 
   1   3  25       36.91       24.72      8.92 o 
   2   3  25      450.19      415.55     19.14 o 
   3   3  25      139.20      163.34     20.64 o 
   4   3  25       23.16       15.25     15.83 o 
   5   3  25       47.08       33.16     18.92 o 
   6   3  25       41.33       72.74     22.46 o 
   7   3  25       49.45       93.38     65.32 o 
  -6   4  25       12.29       -7.35     20.65 o 
  -5   4  25       24.12       -7.42     27.39 o 
  -4   4  25       64.70       69.54     31.27 o 
  -3   4  25       79.79       95.57     18.27 o 
  -2   4  25       72.15       63.40     12.51 o 
  -1   4  25       42.07       34.41     11.17 o 
   0   4  25       12.13        2.07      9.57 o 
   1   4  25       43.06       42.78      9.79 o 
   2   4  25       70.03       38.74     21.12 o 
   3   4  25       80.91       66.75     12.79 o 
   4   4  25       67.98       77.57     24.21 o 
   5   4  25       23.95        6.58     32.90 o 
   6   4  25       12.51       16.52     21.37 o 
  -6   5  25        5.67        5.25     17.55 o 
  -5   5  25        2.03        3.16     18.97 o 
  -4   5  25       17.33       48.93     18.99 o 
  -3   5  25       40.73       46.88     16.22 o 
  -2   5  25      332.83      360.69     23.86 o 
  -1   5  25      179.00      171.62     15.87 o 
   0   5  25      118.33      155.64     15.46 o 
   1   5  25      180.21      166.14     13.15 o 
   2   5  25      336.53      359.07     17.52 o 
   3   5  25       40.53       50.52     20.45 o 
   4   5  25       16.89        9.99     16.35 o 
   5   5  25        2.03      -19.18     19.18 o 
   6   5  25        6.07       47.97     24.18 o 
  -6   6  25       13.61       10.64     18.88 o 
  -5   6  25       86.87       85.88     25.97 o 
  -4   6  25       75.05      125.27     22.80 o 
  -3   6  25       72.95       47.89     17.42 o 
  -2   6  25       34.88       38.85     16.00 o 
  -1   6  25       40.79       38.51     15.53 o 
   0   6  25       40.30       59.79     15.97 o 
   1   6  25       42.03       53.18     16.88 o 
   2   6  25       34.40       24.62     12.58 o 
   3   6  25       72.65       63.89     18.16 o 
   4   6  25       74.66      119.29     29.45 o 
   5   6  25       87.32      172.11     34.48 o 
   6   6  25       13.46       94.24     35.24 o 
  -5   7  25       75.25      115.09     20.88 o 
  -4   7  25       69.57       73.73     18.71 o 
  -3   7  25       65.93       48.32     15.54 o 
  -2   7  25       18.56       17.80     16.29 o 
  -1   7  25       26.44       22.75     26.05 o 
   0   7  25       28.39       -3.07     19.11 o 
   1   7  25       25.57       18.98     15.76 o 
   2   7  25       17.79       22.65     13.78 o 
   3   7  25       64.52       52.94     19.37 o 
   4   7  25       69.58      117.85     24.02 o 
   5   7  25       73.68       78.68     34.77 o 
  -4   8  25        1.94       12.15     22.62 o 
  -3   8  25       21.95       -1.66     20.36 o 
  -2   8  25       19.57       56.24     20.72 o 
  -1   8  25       61.39       82.07     21.22 o 
   0   8  25        0.41        8.59     17.66 o 
   1   8  25       60.19       56.56     18.89 o 
   2   8  25       20.43       12.88     17.76 o 
   3   8  25       21.72       15.85     19.47 o 
   4   8  25        2.15      -20.43     20.43 o 
  -3   9  25        2.84      -32.98     43.55 o 
  -2   9  25        8.89      -12.17     34.31 o 
  -1   9  25       27.65       47.80     30.98 o 
   0   9  25        8.20      -11.43     18.10 o 
   1   9  25       27.12       24.55     20.83 o 
   2   9  25        9.01      -11.78     25.72 o 
   3   9  25        2.93        6.46     29.26 o 
  -2  10  25       13.14       16.90     31.65 o 
  -1  10  25        7.19      -20.79     20.79 o 
   0  10  25        5.97        9.91     22.74 o 
   1  10  25        7.14       24.64     22.94 o 
   0   0  26       34.48       30.28     12.29 o 
   1   0  26      195.68      239.73     21.34 o 
   2   0  26      122.98      117.77     28.42 o 
   3   0  26        1.70        8.60     12.95 o 
   4   0  26       23.54       37.37     15.96 o 
   5   0  26       46.41       28.94     18.55 o 
   6   0  26       15.78        1.53     18.81 o 
   7   0  26       15.96        2.07     26.58 o 
  -7   1  26        8.03      -22.88     23.66 o 
  -6   1  26       15.21       15.30     20.53 o 
  -5   1  26       44.33       71.91     18.85 o 
  -4   1  26        8.20        4.12     15.42 o 
  -3   1  26      295.98      271.87     23.73 o 
  -2   1  26       17.90       23.41     23.42 o 
  -1   1  26      158.73      167.40     15.34 o 
   0   1  26       11.80       32.86      8.75 o 
   1   1  26      156.72      155.05     12.12 o 
   2   1  26       18.44        8.44     13.12 o 
   3   1  26      294.25      362.20     26.71 o 
   4   1  26        7.97        9.81     15.70 o 
   5   1  26       44.81       79.54     19.92 o 
   6   1  26       14.91       -6.64     19.27 o 
   7   1  26        8.13       11.15     23.74 o 
  -7   2  26       10.57       15.01     29.28 o 
  -6   2  26       15.71       20.14     20.48 o 
  -5   2  26       18.22       -6.92     17.27 o 
  -4   2  26       46.81       62.42     21.17 o 
  -3   2  26       61.84       51.89     15.67 o 
  -2   2  26       64.95       43.20     31.87 o 
  -1   2  26      284.62      299.47     19.03 o 
   0   2  26      140.73      167.34     12.70 o 
   1   2  26      272.00      320.13     16.15 o 
   2   2  26       63.75       72.35     15.61 o 
   3   2  26       61.80       49.13     14.94 o 
   4   2  26       46.23       21.22     19.66 o 
   5   2  26       19.47      -16.78     16.78 o 
   6   2  26       15.83       16.86     30.72 o 
   7   2  26       10.27       28.49     25.16 o 
  -6   3  26        4.27       22.35     22.16 o 
  -5   3  26       69.52       65.40     19.97 o 
  -4   3  26        7.37       11.48     15.44 o 
  -3   3  26       99.19       85.97     17.78 o 
  -2   3  26      274.24      248.92     22.81 o 
  -1   3  26       40.42       48.70     11.43 o 
   0   3  26      307.50      341.56     19.58 o 
   1   3  26       38.54       50.80     10.21 o 
   2   3  26      271.32      297.67     21.48 o 
   3   3  26       93.45       82.98     19.87 o 
   4   3  26        7.33       16.64     16.10 o 
   5   3  26       68.58       41.92     20.08 o 
   6   3  26        4.55        3.31     22.00 o 
  -6   4  26        9.90        2.61     26.53 o 
  -5   4  26        4.25        6.30     18.40 o 
  -4   4  26       50.14       39.81     18.94 o 
  -3   4  26      403.43      451.89     34.02 o 
  -2   4  26        5.88        5.11     17.92 o 
  -1   4  26      676.00      604.84     31.73 o 
   0   4  26      228.33      210.40     16.64 o 
   1   4  26      682.72      642.79     37.97 o 
   2   4  26        5.42       19.56      9.76 o 
   3   4  26      400.10      331.83     50.64 o 
   4   4  26       49.67       39.10     19.61 o 
   5   4  26        3.74        0.13     18.85 o 
   6   4  26        9.73       13.53     37.64 o 
  -6   5  26        3.85       -6.80     17.65 o 
  -5   5  26        0.12        3.60     19.98 o 
  -4   5  26       23.43       51.67     18.01 o 
  -3   5  26       15.90       11.33     15.97 o 
  -2   5  26      231.71      224.52     18.11 o 
  -1   5  26      101.80       98.43     13.96 o 
   0   5  26      165.61      214.74     17.78 o 
   1   5  26       98.16       95.05     13.88 o 
   2   5  26      233.50      271.21     22.30 o 
   3   5  26       14.45       18.89     13.15 o 
   4   5  26       23.75       23.09     17.51 o 
   5   5  26        0.13        1.08     20.43 o 
   6   5  26        3.70        0.48     23.39 o 
  -5   6  26        1.53       10.73     17.34 o 
  -4   6  26        6.54       11.15     19.06 o 
  -3   6  26       23.33       30.73     16.70 o 
  -2   6  26       70.64       93.77     28.92 o 
  -1   6  26      197.46      217.41     23.31 o 
   0   6  26       11.76        1.10     14.33 o 
   1   6  26      194.90      222.17     23.20 o 
   2   6  26       71.36       76.97     14.29 o 
   3   6  26       22.56       29.31     17.14 o 
   4   6  26        6.22        5.08     26.91 o 
   5   6  26        1.37      -26.96     26.96 o 
  -5   7  26        8.61      -12.26     18.78 o 
  -4   7  26        9.97       11.75     28.90 o 
  -3   7  26       49.31       19.53     15.22 o 
  -2   7  26        5.09      -16.06     16.06 o 
  -1   7  26       50.80       63.41     18.68 o 
   0   7  26       53.40       56.23     18.10 o 
   1   7  26       49.22       82.86     18.96 o 
   2   7  26        4.78       18.02     17.52 o 
   3   7  26       49.44       60.07     16.46 o 
   4   7  26       10.05       23.18     29.31 o 
   5   7  26        8.41      -14.13     32.04 o 
  -4   8  26        3.91       -1.84     22.50 o 
  -3   8  26       90.72      104.35     25.75 o 
  -2   8  26       15.16       20.88     20.65 o 
  -1   8  26        3.33       -1.86     18.52 o 
   0   8  26        1.58        4.68     18.75 o 
   1   8  26        3.49        0.99     17.53 o 
   2   8  26       14.83       10.49     18.88 o 
   3   8  26       90.60       84.63     23.82 o 
   4   8  26        4.22       -2.03     21.79 o 
  -3   9  26       76.84       64.41     24.88 o 
  -2   9  26       25.93       -2.84     26.55 o 
  -1   9  26       62.19       64.42     23.00 o 
   0   9  26        4.21       -9.84     18.83 o 
   1   9  26       62.98       42.36     20.83 o 
   2   9  26       26.38        9.10     30.41 o 
   3   9  26       76.64       82.89     34.48 o 
   0  10  26        0.07      -31.99     31.99 o 
   1   0  27       14.08       17.92     11.02 o 
   2   0  27      295.48      296.10     40.92 o 
   3   0  27       41.48       61.50     16.39 o 
   4   0  27        0.41       -4.51     20.97 o 
   5   0  27       86.20       45.55     40.78 o 
   6   0  27       25.08       -4.37     18.73 o 
   7   0  27       11.25       -2.87     32.80 o 
  -6   1  27       10.98       -1.93     19.97 o 
  -5   1  27       90.44       86.18     32.35 o 
  -4   1  27        7.45       14.59     16.20 o 
  -3   1  27       45.28       38.16     15.46 o 
  -2   1  27       65.49       66.92     16.52 o 
  -1   1  27      141.45      134.41     15.32 o 
   0   1  27     1202.79     1146.46     29.27 o 
   1   1  27      147.03      151.76     13.05 o 
   2   1  27       64.58       73.09     16.44 o 
   3   1  27       46.67       41.02     15.66 o 
   4   1  27        7.28        3.17     17.45 o 
   5   1  27       89.46       83.62     22.01 o 
   6   1  27       11.66       27.28     21.01 o 
  -6   2  27        3.01       -0.45     30.91 o 
  -5   2  27       86.85       89.92     21.09 o 
  -4   2  27       77.96       55.66     18.09 o 
  -3   2  27      163.56      119.76     18.97 o 
  -2   2  27       74.24       62.72     15.85 o 
  -1   2  27        9.17       24.09     15.50 o 
   0   2  27       93.44      121.76     14.20 o 
   1   2  27        9.83        8.95      9.21 o 
   2   2  27       75.26       88.47     16.82 o 
   3   2  27      158.35      140.89     19.41 o 
   4   2  27       81.21       80.75     18.91 o 
   5   2  27       84.83       80.21     57.25 o 
   6   2  27        3.03        4.00     22.26 o 
  -6   3  27       47.53       36.54     54.57 o 
  -5   3  27      106.89      102.38     22.90 o 
  -4   3  27       74.85       59.36     27.13 o 
  -3   3  27       52.49       53.82     16.63 o 
  -2   3  27      729.68      735.35     29.65 o 
  -1   3  27       30.77       18.87     13.12 o 
   0   3  27       69.21       64.13     12.44 o 
   1   3  27       28.31       21.67      9.49 o 
   2   3  27      730.46      759.88     22.27 o 
   3   3  27       52.26       41.42     16.32 o 
   4   3  27       73.06       89.06     20.55 o 
   5   3  27      107.46      110.56     38.72 o 
   6   3  27       46.07       42.88     22.49 o 
  -6   4  27        2.49       23.86     23.16 o 
  -5   4  27        0.30       12.84     19.63 o 
  -4   4  27       36.17       33.66     17.99 o 
  -3   4  27       28.64       46.51     16.84 o 
  -2   4  27       64.80       71.28     13.76 o 
  -1   4  27      327.71      334.95     24.56 o 
   0   4  27        6.80        1.85     10.93 o 
   1   4  27      324.88      341.29     20.92 o 
   2   4  27       66.37       54.64     12.82 o 
   3   4  27       29.15       24.06     15.69 o 
   4   4  27       36.35       42.19     19.54 o 
   5   4  27        0.39      -18.86     20.34 o 
   6   4  27        2.40       13.88     24.24 o 
  -6   5  27        2.04      -21.87     21.87 o 
  -5   5  27        5.91       -1.53     37.59 o 
  -4   5  27        7.03        8.04     17.39 o 
  -3   5  27       74.33       58.98     18.15 o 
  -2   5  27       15.05       28.58     12.40 o 
  -1   5  27        7.85        6.24     11.37 o 
   0   5  27      131.55      153.39     22.29 o 
   1   5  27        8.37      -11.05     20.24 o 
   2   5  27       14.00       10.55     10.20 o 
   3   5  27       73.63       49.29     18.73 o 
   4   5  27        6.43      -12.76     17.77 o 
   5   5  27        6.01       13.95     23.01 o 
   6   5  27        2.08      -32.37     32.37 o 
  -5   6  27        9.84        8.31     17.38 o 
  -4   6  27       43.14       56.86     34.29 o 
  -3   6  27       26.94       34.05     18.15 o 
  -2   6  27       30.25       20.90     40.68 o 
  -1   6  27       11.89       -2.80     14.55 o 
   0   6  27       37.55       45.32     18.29 o 
   1   6  27       12.07        5.63     31.49 o 
   2   6  27       30.45       25.51     17.17 o 
   3   6  27       27.60       17.67     18.45 o 
   4   6  27       42.48       76.71     32.71 o 
   5   6  27        9.98       19.54     35.63 o 
  -4   7  27        7.57       14.21     16.85 o 
  -3   7  27        4.30      -14.55     14.55 o 
  -2   7  27        9.90        4.92     16.44 o 
  -1   7  27       11.42        0.81     17.21 o 
   0   7  27       75.26       71.74     20.04 o 
   1   7  27       11.06       21.84     17.38 o 
   2   7  27       10.13        1.11     18.30 o 
   3   7  27        4.46       -5.01     16.00 o 
   4   7  27        8.04      -12.79     29.21 o 
  -4   8  27       10.27       27.87     34.48 o 
  -3   8  27       15.51       38.75     23.33 o 
  -2   8  27       26.31       32.83     23.13 o 
  -1   8  27       15.05       48.97     20.80 o 
   0   8  27        5.75       37.76     20.52 o 
   1   8  27       15.20        3.82     19.27 o 
   2   8  27       25.49       15.18     26.19 o 
   3   8  27       15.22       23.42     27.53 o 
  -2   9  27       62.01       81.52     25.35 o 
  -1   9  27        6.99       -9.98     22.16 o 
   0   9  27        5.10       39.71     22.10 o 
   1   9  27        6.90       -0.39     24.06 o 
   2   9  27       61.65       51.77     33.81 o 
   0   0  28       31.59       49.38     13.58 o 
   1   0  28      145.18      145.71     17.49 o 
   2   0  28       28.94       34.96     11.94 o 
   3   0  28      269.84      254.06     40.58 o 
   4   0  28        0.20        4.56     16.13 o 
   5   0  28        2.09        8.42     19.12 o 
   6   0  28        1.86       -0.63     21.06 o 
  -6   1  28       21.42       26.02     21.95 o 
  -5   1  28       23.75        5.40     24.88 o 
  -4   1  28       82.23       95.40     19.47 o 
  -3   1  28        8.77       35.79     16.48 o 
  -2   1  28      183.68      194.45     17.70 o 
  -1   1  28       69.34       59.41     12.88 o 
   0   1  28      162.91      191.53     13.94 o 
   1   1  28       67.52       64.77     12.85 o 
   2   1  28      178.55      205.67     29.58 o 
   3   1  28        9.53        3.93     15.11 o 
   4   1  28       80.05       76.79     19.15 o 
   5   1  28       23.53       23.27     19.40 o 
   6   1  28       22.25       15.13     21.60 o 
  -6   2  28       62.00       82.24     24.18 o 
  -5   2  28       22.07       22.85     35.48 o 
  -4   2  28       21.57       26.07     27.06 o 
  -3   2  28        0.42      -14.28     14.28 o 
  -2   2  28       32.16       35.59     12.63 o 
  -1   2  28      115.41       95.50     14.64 o 
   0   2  28      172.17      186.74     17.03 o 
   1   2  28      117.58      114.40     24.43 o 
   2   2  28       33.63       20.56     15.37 o 
   3   2  28        0.34      -18.80     19.04 o 
   4   2  28       21.82        0.02     23.13 o 
   5   2  28       22.74       43.65     28.37 o 
   6   2  28       63.18       22.89     22.05 o 
  -6   3  28        6.29       20.39     22.72 o 
  -5   3  28       17.52        3.51     18.74 o 
  -4   3  28       40.38       35.72     26.10 o 
  -3   3  28      172.98      168.73     22.50 o 
  -2   3  28       46.32       51.40     13.15 o 
  -1   3  28      304.75      337.22     23.30 o 
   0   3  28       51.39       58.61     12.81 o 
   1   3  28      306.28      362.86     19.82 o 
   2   3  28       45.42       52.52     13.16 o 
   3   3  28      171.00      177.23     22.32 o 
   4   3  28       40.26       44.69     19.01 o 
   5   3  28       17.56       47.57     30.79 o 
   6   3  28        6.33       36.67     23.21 o 
  -6   4  28        1.78      -29.59     29.59 o 
  -5   4  28       25.67      -13.92     18.64 o 
  -4   4  28       31.77        7.08     17.68 o 
  -3   4  28       27.67       36.32     16.66 o 
  -2   4  28       43.41       30.52     16.05 o 
  -1   4  28      370.87      398.41     22.18 o 
   0   4  28        7.43       -1.16     10.80 o 
   1   4  28      367.88      363.75     38.22 o 
   2   4  28       41.30       33.03     11.64 o 
   3   4  28       26.72       32.26     16.70 o 
   4   4  28       31.92       40.60     18.93 o 
   5   4  28       26.61       16.04     21.42 o 
   6   4  28        1.53      -19.64     48.05 o 
  -5   5  28       13.88       31.12     21.50 o 
  -4   5  28       57.30       38.74     19.05 o 
  -3   5  28        0.71        2.18     16.36 o 
  -2   5  28       65.62       59.14     14.42 o 
  -1   5  28        3.76      -11.02     11.02 o 
   0   5  28       87.55       61.76     13.49 o 
   1   5  28        3.22       22.58     12.42 o 
   2   5  28       66.06       60.30     12.41 o 
   3   5  28        0.88       -7.27     24.76 o 
   4   5  28       58.99       77.56     21.80 o 
   5   5  28       13.73       15.40     21.99 o 
  -5   6  28       22.05        5.22     17.53 o 
  -4   6  28       22.81       24.21     21.26 o 
  -3   6  28      101.51       84.24     21.16 o 
  -2   6  28       13.28       20.41     19.92 o 
  -1   6  28       56.33       63.27     39.60 o 
   0   6  28       78.28       75.71     18.29 o 
   1   6  28       56.03       29.79     16.10 o 
   2   6  28       13.90       47.43     17.17 o 
   3   6  28      101.65      178.17     68.55 o 
   4   6  28       22.68       10.06     30.03 o 
   5   6  28       21.49       45.73     32.80 o 
  -4   7  28       11.68       14.46     17.35 o 
  -3   7  28       12.11        2.04     18.85 o 
  -2   7  28        4.62        4.46     17.93 o 
  -1   7  28       31.87       41.99     19.08 o 
   0   7  28       17.60        6.28     22.41 o 
   1   7  28       32.07        8.72     22.27 o 
   2   7  28        4.87        9.84     24.02 o 
   3   7  28       12.35       23.88     17.26 o 
   4   7  28       11.52        2.59     30.74 o 
  -3   8  28       30.24       35.51     22.26 o 
  -2   8  28       53.34       80.65     24.46 o 
  -1   8  28        4.29       27.06     21.25 o 
   0   8  28        0.22        8.69     19.55 o 
   1   8  28        4.59      -15.34     19.32 o 
   2   8  28       52.77       49.04     20.62 o 
   3   8  28       30.08       67.19     32.23 o 
  -1   9  28        2.37        7.24     25.14 o 
   0   9  28        7.05      -21.36     21.36 o 
   1   9  28        2.71       24.98     22.09 o 
   1   0  29        0.02      -15.26     18.23 o 
   2   0  29       40.95       44.97     13.22 o 
   3   0  29      102.69      122.69     20.18 o 
   4   0  29        9.31       -4.41     16.60 o 
   5   0  29       45.19       86.34     22.57 o 
   6   0  29       83.05       66.81     31.82 o 
  -6   1  29       98.09      116.03     25.50 o 
  -5   1  29       77.98       53.78     21.11 o 
  -4   1  29       17.73        3.79     17.01 o 
  -3   1  29      104.99       87.54     19.40 o 
  -2   1  29       81.68       80.16     14.83 o 
  -1   1  29      305.02      329.34     21.12 o 
   0   1  29        0.93        7.25     11.05 o 
   1   1  29      296.14      346.01     31.70 o 
   2   1  29       81.84       77.50     15.28 o 
   3   1  29      103.56      123.87     21.05 o 
   4   1  29       17.51       21.70     16.98 o 
   5   1  29       80.18       74.45     21.14 o 
   6   1  29       97.70       86.86     25.02 o 
  -6   2  29       31.53       69.17     27.13 o 
  -5   2  29       13.46       -2.09     34.24 o 
  -4   2  29        7.08       -6.06     21.84 o 
  -3   2  29      112.66      107.62     19.06 o 
  -2   2  29        4.00       -1.31     12.39 o 
  -1   2  29      156.94      171.30     17.23 o 
   0   2  29       15.77       13.64     11.82 o 
   1   2  29      153.74      179.49     14.27 o 
   2   2  29        4.22       -2.83     12.10 o 
   3   2  29      106.80       56.74     18.09 o 
   4   2  29        7.00       15.94     17.75 o 
   5   2  29       12.94       27.52     19.51 o 
   6   2  29       31.99       21.96     36.94 o 
  -6   3  29        3.76       33.90     33.33 o 
  -5   3  29       73.86       60.22     45.09 o 
  -4   3  29        3.12      -11.42     16.71 o 
  -3   3  29        0.27        5.75     15.61 o 
  -2   3  29       87.35       98.21     19.04 o 
  -1   3  29       23.51       52.69     13.14 o 
   0   3  29       97.97       91.18     17.26 o 
   1   3  29       23.45       33.28     19.41 o 
   2   3  29       86.32       82.65     14.89 o 
   3   3  29        0.21      -15.62     15.62 o 
   4   3  29        2.96      -17.97     17.97 o 
   5   3  29       73.53       55.92     23.33 o 
   6   3  29        3.90       29.06     24.94 o 
  -5   4  29       50.34       29.83     21.28 o 
  -4   4  29       39.84       21.98     18.51 o 
  -3   4  29       18.44       31.15     21.69 o 
  -2   4  29       33.66       34.39     13.13 o 
  -1   4  29       86.94      105.83     15.54 o 
   0   4  29        1.85        3.83     11.93 o 
   1   4  29       85.22       85.02     15.04 o 
   2   4  29       32.60       27.39     13.46 o 
   3   4  29       16.88       40.92     30.93 o 
   4   4  29       39.83       76.36     21.45 o 
   5   4  29       50.29       43.83     21.75 o 
  -5   5  29       21.40        1.23     21.52 o 
  -4   5  29       87.19      120.71     23.30 o 
  -3   5  29       98.81      100.66     21.89 o 
  -2   5  29       15.00       31.61     13.80 o 
  -1   5  29       18.35       41.04     13.52 o 
   0   5  29       66.30       82.33     18.20 o 
   1   5  29       16.58       16.76     13.07 o 
   2   5  29       14.38      -11.50     12.95 o 
   3   5  29       99.40       84.46     21.12 o 
   4   5  29       85.83       33.96     20.68 o 
   5   5  29       21.78        0.85     23.86 o 
  -4   6  29       25.36       17.58     28.30 o 
  -3   6  29       85.83       59.88     20.00 o 
  -2   6  29        6.26       -4.30     16.88 o 
  -1   6  29       14.74       19.84     22.05 o 
   0   6  29       15.71       27.19     17.58 o 
   1   6  29       15.15        4.26     16.62 o 
   2   6  29        5.91      -15.81     17.52 o 
   3   6  29       86.44      119.22     23.30 o 
   4   6  29       25.58       44.20     31.61 o 
  -4   7  29       18.17        3.86     25.19 o 
  -3   7  29       53.58       67.66     30.29 o 
  -2   7  29        5.64      -17.64     18.62 o 
  -1   7  29       63.65       51.31     19.85 o 
   0   7  29       14.01        2.47     25.36 o 
   1   7  29       64.65       90.50     37.45 o 
   2   7  29        5.62       37.23     20.16 o 
   3   7  29       53.83       69.40     26.43 o 
   4   7  29       18.85       43.39     36.06 o 
  -2   8  29       41.91       74.64     25.49 o 
  -1   8  29       13.08       11.24     20.95 o 
   0   8  29        4.08       12.25     16.27 o 
   1   8  29       13.58       17.43     21.05 o 
   2   8  29       42.32       62.25     31.99 o 
   0   0  30      300.14      313.18     38.31 o 
   1   0  30       28.72       39.01     12.69 o 
   2   0  30       24.46       25.83     17.85 o 
   3   0  30      103.61       95.75     24.59 o 
   4   0  30        8.65      -11.27     18.89 o 
   5   0  30      124.97      127.64     24.88 o 
   6   0  30       90.22      125.46     26.27 o 
  -6   1  30       16.15        2.33     22.94 o 
  -5   1  30        0.80        9.66     20.18 o 
  -4   1  30       90.18      116.44     22.67 o 
  -3   1  30       24.64       34.68     17.96 o 
  -2   1  30       62.93       50.79     13.96 o 
  -1   1  30       49.27       58.64     14.12 o 
   0   1  30       95.96      102.38     15.11 o 
   1   1  30       48.68       67.53     14.08 o 
   2   1  30       62.12       82.28     14.94 o 
   3   1  30       24.76       45.29     17.54 o 
   4   1  30       90.49      103.20     33.35 o 
   5   1  30        0.63       11.59     20.47 o 
   6   1  30       16.10        9.27     22.16 o 
  -6   2  30        1.46      -30.74     30.74 o 
  -5   2  30       20.95       25.01     21.02 o 
  -4   2  30        4.23        8.08     17.88 o 
  -3   2  30        5.32       -6.61     16.02 o 
  -2   2  30      117.57      126.36     16.36 o 
  -1   2  30      135.51      151.74     17.16 o 
   0   2  30       11.52       19.85     12.78 o 
   1   2  30      136.43      149.69     16.69 o 
   2   2  30      117.55      146.60     17.02 o 
   3   2  30        5.21       -4.32     15.56 o 
   4   2  30        4.49       -8.47     17.36 o 
   5   2  30       20.88       45.18     22.22 o 
   6   2  30        1.17       26.53     34.14 o 
  -5   3  30        9.86      -10.54     20.93 o 
  -4   3  30        1.47        1.23     18.00 o 
  -3   3  30        9.15       -3.11     16.52 o 
  -2   3  30       12.51       -6.34     12.75 o 
  -1   3  30      108.13      150.46     16.85 o 
   0   3  30        2.39       -4.74     11.90 o 
   1   3  30      109.07      105.07     28.61 o 
   2   3  30       11.92       -4.03     15.39 o 
   3   3  30        9.44        1.54     15.97 o 
   4   3  30        1.75      -16.79     16.79 o 
   5   3  30       10.01       21.33     22.10 o 
  -5   4  30        9.31      -19.33     19.97 o 
  -4   4  30       30.51       25.76     19.10 o 
  -3   4  30       32.24       53.43     18.73 o 
  -2   4  30       14.54        6.54     13.75 o 
  -1   4  30        8.24        1.64     12.15 o 
   0   4  30       30.63       25.18     13.32 o 
   1   4  30        7.76       16.91     12.84 o 
   2   4  30       14.71        6.17     13.29 o 
   3   4  30       31.95       43.72     18.86 o 
   4   4  30       29.81       33.79     19.85 o 
   5   4  30        9.09      -21.30     21.80 o 
  -5   5  30       11.20      -11.11     30.12 o 
  -4   5  30       16.50       19.52     32.63 o 
  -3   5  30        1.31       18.54     15.36 o 
  -2   5  30        5.68       -1.39     13.75 o 
  -1   5  30       24.19       10.93     20.06 o 
   0   5  30       29.60       42.32     14.40 o 
   1   5  30       23.53        5.80     13.02 o 
   2   5  30        4.87       -0.04     35.72 o 
   3   5  30        1.21       -6.57     15.79 o 
   4   5  30       15.48       28.94     21.41 o 
   5   5  30       11.03        0.43     32.08 o 
  -4   6  30       13.48       11.87     22.00 o 
  -3   6  30       17.96       65.64     21.89 o 
  -2   6  30       13.03       -7.31     17.28 o 
  -1   6  30       15.18       23.60     18.59 o 
   0   6  30       25.69       21.45     34.24 o 
   1   6  30       15.00        8.61     17.64 o 
   2   6  30       12.25       43.52     40.39 o 
   3   6  30       17.82       27.25     32.75 o 
   4   6  30       13.71      -11.49     29.74 o 
  -3   7  30       40.98       28.11     22.05 o 
  -2   7  30       12.33      -18.62     18.62 o 
  -1   7  30        0.68      -16.83     18.81 o 
   0   7  30       13.59        3.19     21.14 o 
   1   7  30        0.70       22.03     19.33 o 
   2   7  30       12.29       19.45     21.48 o 
   3   7  30       40.85       44.30     35.24 o 
  -2   8  30       10.13       43.64     31.49 o 
  -1   8  30        6.15       34.79     22.51 o 
   0   8  30        1.81      -19.92     47.91 o 
   1   8  30        6.08      -21.47     21.47 o 
   2   8  30       10.46       23.42     32.13 o 
   1   0  31       11.94       12.02     13.56 o 
   2   0  31       80.88       86.09     16.31 o 
   3   0  31       16.85       32.26     17.93 o 
   4   0  31        0.09       19.38     21.07 o 
   5   0  31       48.15       64.89     22.01 o 
  -5   1  31        9.51        4.51     23.99 o 
  -4   1  31        5.41       -0.21     17.93 o 
  -3   1  31       22.06       11.57     17.60 o 
  -2   1  31       16.75       24.51     13.62 o 
  -1   1  31      432.65      431.06     24.20 o 
   0   1  31        4.70       -5.04     12.01 o 
   1   1  31      439.04      514.77     23.71 o 
   2   1  31       15.35       42.00     13.52 o 
   3   1  31       21.67       20.81     30.24 o 
   4   1  31        5.39        3.98     17.63 o 
   5   1  31        9.89       -6.42     19.59 o 
  -5   2  31       12.01       19.27     30.65 o 
  -4   2  31       71.12       99.15     22.91 o 
  -3   2  31       64.97       67.02     19.76 o 
  -2   2  31      161.70      151.46     18.63 o 
  -1   2  31      207.63      215.25     30.00 o 
   0   2  31        4.99       14.43     12.85 o 
   1   2  31      204.80      222.87     24.89 o 
   2   2  31      166.12      162.94     21.94 o 
   3   2  31       63.16       50.87     18.88 o 
   4   2  31       72.56       69.75     21.57 o 
   5   2  31       12.31        3.43     25.83 o 
  -5   3  31       18.23       -5.40     51.07 o 
  -4   3  31       18.93        1.24     18.83 o 
  -3   3  31      127.74      113.90     21.86 o 
  -2   3  31       22.87       30.35     14.50 o 
  -1   3  31       80.12      106.36     15.85 o 
   0   3  31        7.07      -10.90     12.61 o 
   1   3  31       78.23       86.57     19.11 o 
   2   3  31       24.20       26.45     14.13 o 
   3   3  31      129.41      116.43     26.41 o 
   4   3  31       18.86       -7.61     18.38 o 
   5   3  31       19.24        4.89     21.74 o 
  -5   4  31        3.45      -25.24     29.40 o 
  -4   4  31       75.50       40.00     21.22 o 
  -3   4  31       39.10       41.50     16.02 o 
  -2   4  31       15.62       -1.13     19.61 o 
  -1   4  31       30.93       30.41     16.40 o 
   0   4  31        0.32      -12.55     12.55 o 
   1   4  31       30.66       30.06     23.31 o 
   2   4  31       14.71       23.27     17.13 o 
   3   4  31       40.28       29.81     15.90 o 
   4   4  31       76.63       64.85     22.06 o 
   5   4  31        3.50      -17.92     22.02 o 
  -4   5  31       16.84       27.49     35.89 o 
  -3   5  31       17.98        7.07     15.10 o 
  -2   5  31       39.19       47.81     16.47 o 
  -1   5  31        1.84      -13.34     13.34 o 
   0   5  31        7.18       -7.48     13.56 o 
   1   5  31        1.48        1.50     14.38 o 
   2   5  31       38.08       46.74     18.82 o 
   3   5  31       18.53       30.18     16.92 o 
   4   5  31       16.99       38.27     22.89 o 
  -3   6  31       24.70       36.32     20.75 o 
  -2   6  31        3.86      -24.95     40.82 o 
  -1   6  31        0.08      -17.77     17.77 o 
   0   6  31       20.13       15.46     26.94 o 
   1   6  31        0.14        6.11     18.18 o 
   2   6  31        3.56      -18.93     18.93 o 
   3   6  31       23.87       80.31     35.01 o 
  -2   7  31        1.98       -8.29     20.47 o 
  -1   7  31        9.37      -11.06     44.30 o 
   0   7  31       34.23       60.10     20.52 o 
   1   7  31        9.78        8.90     20.43 o 
   2   7  31        2.09        6.60     20.90 o 
   0   8  31        8.74       -9.72     21.67 o 
   0   0  32        0.42       23.42     25.33 o 
   1   0  32      357.25      426.16     33.21 o 
   2   0  32      113.15      108.93     17.63 o 
   3   0  32       74.15       81.22     20.33 o 
   4   0  32       21.02       -3.70     19.05 o 
   5   0  32       38.29       42.64     22.09 o 
  -5   1  32        8.04      -11.44     21.24 o 
  -4   1  32       14.70       -2.36     19.34 o 
  -3   1  32       49.51       32.34     18.71 o 
  -2   1  32       31.72       29.93     15.35 o 
  -1   1  32        5.23       14.07     13.31 o 
   0   1  32       23.28       21.63     17.15 o 
   1   1  32        4.70        4.06     16.88 o 
   2   1  32       30.66       62.45     16.04 o 
   3   1  32       52.10       49.76     18.82 o 
   4   1  32       14.99       30.21     20.79 o 
   5   1  32        8.77        1.65     21.22 o 
  -5   2  32       22.79       25.18     22.59 o 
  -4   2  32        7.13        2.74     19.27 o 
  -3   2  32        6.80       -8.34     18.27 o 
  -2   2  32      114.73       93.37     16.97 o 
  -1   2  32       11.30       17.82     13.94 o 
   0   2  32       72.55       71.14     17.61 o 
   1   2  32       11.88        0.34     16.08 o 
   2   2  32      115.50      114.25     17.98 o 
   3   2  32        6.47      -16.75     16.75 o 
   4   2  32        7.57        7.17     18.99 o 
   5   2  32       23.53       19.24     21.06 o 
  -5   3  32       23.07       40.23     33.38 o 
  -4   3  32        6.12       -6.88     20.58 o 
  -3   3  32       26.26        1.74     15.00 o 
  -2   3  32       85.46       72.60     16.36 o 
  -1   3  32      116.48      161.25     24.38 o 
   0   3  32       12.92       18.85     15.37 o 
   1   3  32      117.10      138.77     22.57 o 
   2   3  32       87.31       71.61     19.61 o 
   3   3  32       26.32       23.24     15.56 o 
   4   3  32        6.02       27.39     20.83 o 
   5   3  32       23.01       34.05     30.79 o 
  -4   4  32       50.03       42.22     21.02 o 
  -3   4  32       26.66       19.79     16.24 o 
  -2   4  32       17.99       23.39     14.98 o 
  -1   4  32      196.50      260.74     39.80 o 
   0   4  32        4.94       -5.05     13.59 o 
   1   4  32      197.61      190.77     22.29 o 
   2   4  32       17.88       27.69     19.23 o 
   3   4  32       27.22       31.33     19.08 o 
   4   4  32       51.19       77.16     36.15 o 
  -4   5  32       22.32       10.38     21.75 o 
  -3   5  32       79.79      151.93     20.61 o 
  -2   5  32       30.61        4.91     15.87 o 
  -1   5  32        7.10        3.41     14.89 o 
   0   5  32      165.07      196.89     20.51 o 
   1   5  32        7.15        2.76     14.22 o 
   2   5  32       29.72       21.49     27.06 o 
   3   5  32       79.80      134.01     40.46 o 
   4   5  32       22.48       15.64     27.70 o 
  -3   6  32       10.58       -0.91     25.38 o 
  -2   6  32        5.26      -18.42     18.42 o 
  -1   6  32       29.88       51.16     20.38 o 
   0   6  32        0.10      -11.23     18.64 o 
   1   6  32       29.28       11.50     19.36 o 
   2   6  32        5.48       -1.29     29.16 o 
   3   6  32       10.43       66.42     36.15 o 
  -2   7  32        0.13      -20.15     20.15 o 
  -1   7  32       38.75       20.72     22.06 o 
   0   7  32        8.86       -5.14     23.23 o 
   1   7  32       38.30       66.00     55.41 o 
   2   7  32        0.10      -14.78     22.98 o 
   1   0  33        7.61       18.36     14.25 o 
   2   0  33       25.38       39.21     15.51 o 
   3   0  33        1.87        4.28     15.19 o 
   4   0  33       17.74       54.22     21.21 o 
   5   0  33       15.37       15.64     25.00 o 
  -5   1  33       65.68       50.52     32.47 o 
  -4   1  33       19.42        4.60     20.05 o 
  -3   1  33        6.68        9.13     15.34 o 
  -2   1  33       17.35       15.33     14.78 o 
  -1   1  33       29.04       56.70     28.16 o 
   0   1  33        7.52       -8.22     17.70 o 
   1   1  33       29.83       53.83     18.76 o 
   2   1  33       18.66       25.19     14.50 o 
   3   1  33        6.65      -14.60     14.60 o 
   4   1  33       19.28        2.86     30.93 o 
   5   1  33       66.24       80.74     34.48 o 
  -4   2  33       47.83       38.00     27.13 o 
  -3   2  33       14.00       26.06     15.69 o 
  -2   2  33       59.46       47.49     15.78 o 
  -1   2  33       53.67       62.29     15.40 o 
   0   2  33       94.51       72.52     20.30 o 
   1   2  33       53.25       62.83     22.75 o 
   2   2  33       59.11       41.36     15.53 o 
   3   2  33       14.13       35.21     16.32 o 
   4   2  33       48.30       67.09     22.21 o 
  -4   3  33       27.07       18.85     22.27 o 
  -3   3  33        0.63       16.52     15.88 o 
  -2   3  33       51.30       41.07     15.45 o 
  -1   3  33       37.04       51.79     15.40 o 
   0   3  33      118.29      120.16     18.20 o 
   1   3  33       36.71       46.94     18.47 o 
   2   3  33       49.35       50.42     19.44 o 
   3   3  33        0.75        7.28     19.54 o 
   4   3  33       27.72       17.75     21.57 o 
  -4   4  33        3.47       14.77     23.06 o 
  -3   4  33        6.56       -6.75     16.10 o 
  -2   4  33       19.67       30.47     15.44 o 
  -1   4  33       51.57       28.61     15.69 o 
   0   4  33       28.48       13.62     15.13 o 
   1   4  33       51.74       47.35     18.68 o 
   2   4  33       20.95       22.23     20.40 o 
   3   4  33        6.47        9.80     26.85 o 
   4   4  33        3.01       -0.61     22.79 o 
  -3   5  33        1.35       -5.97     16.75 o 
  -2   5  33        3.82       -2.99     15.90 o 
  -1   5  33       71.63       63.56     16.54 o 
   0   5  33       59.59       29.41     15.77 o 
   1   5  33       72.14       78.98     22.47 o 
   2   5  33        4.31        5.25     19.55 o 
   3   5  33        1.51       15.48     21.29 o 
  -2   6  33       21.37       24.17     21.22 o 
  -1   6  33       16.35       -6.05     19.03 o 
   0   6  33       32.00       17.10     20.36 o 
   1   6  33       16.17       11.02     23.11 o 
   2   6  33       20.75       65.13     30.31 o 
   0   0  34       79.04       54.64     28.11 o 
   1   0  34       18.19        7.79     18.27 o 
   2   0  34        8.36       -1.55     15.06 o 
   3   0  34       13.45       21.26     16.76 o 
   4   0  34        1.49       13.12     20.99 o 
  -4   1  34       35.58       49.03     24.40 o 
  -3   1  34        1.72       -6.58     25.35 o 
  -2   1  34       70.76       59.46     16.80 o 
  -1   1  34       71.92      114.73     17.40 o 
   0   1  34       13.67        2.19     18.30 o 
   1   1  34       73.97       97.16     21.02 o 
   2   1  34       69.37       68.81     17.59 o 
   3   1  34        1.97       21.87     18.66 o 
   4   1  34       36.10       46.55     26.67 o 
  -4   2  34        1.52        0.97     22.27 o 
  -3   2  34       10.54       20.75     26.06 o 
  -2   2  34       16.45       38.74     16.46 o 
  -1   2  34       56.20       60.93     16.53 o 
   0   2  34      111.04      159.85     31.92 o 
   1   2  34       55.74       52.98     19.48 o 
   2   2  34       15.78       16.53     19.82 o 
   3   2  34       10.63       -4.87     16.24 o 
   4   2  34        1.57      -26.19     26.19 o 
  -4   3  34       41.75       32.71     22.45 o 
  -3   3  34       29.19       -2.35     15.83 o 
  -2   3  34       44.46       40.07     16.45 o 
  -1   3  34       39.85       56.62     16.11 o 
   0   3  34        8.54        6.86     14.98 o 
   1   3  34       38.19       31.68     18.61 o 
   2   3  34       44.86       63.48     21.91 o 
   3   3  34       29.26       23.86     25.88 o 
   4   3  34       40.59       28.97     31.27 o 
  -3   4  34       28.67       35.78     18.47 o 
  -2   4  34       87.91       65.34     17.55 o 
  -1   4  34        1.20      -14.43     15.04 o 
   0   4  34       33.92       22.82     15.81 o 
   1   4  34        0.89       -0.83     23.92 o 
   2   4  34       88.92       98.44     23.92 o 
   3   4  34       28.16       15.57     21.88 o 
  -2   5  34        4.45       10.78     16.08 o 
  -1   5  34       20.55        4.84     18.18 o 
   0   5  34       37.27       13.06     16.43 o 
   1   5  34       20.26       29.67     20.11 o 
   2   5  34        4.56        4.03     20.96 o 
  -1   6  34        4.78        2.11     21.38 o 
   0   6  34        2.00      -18.30     46.79 o 
   1   6  34        4.93      -24.83     27.18 o 
   1   0  35       11.18       -7.02     18.39 o 
   2   0  35        7.64       24.15     17.00 o 
   3   0  35       14.86       27.98     16.90 o 
   4   0  35       16.71       -5.32     39.29 o 
  -3   1  35       18.36        3.20     16.75 o 
  -2   1  35        7.23       -6.91     18.47 o 
  -1   1  35       64.66       87.85     23.34 o 
   0   1  35        1.22        2.91     19.98 o 
   1   1  35       65.86       61.77     31.08 o 
   2   1  35        7.28       39.77     21.16 o 
   3   1  35       18.60       -0.95     17.17 o 
  -3   2  35       38.77       23.52     17.11 o 
  -2   2  35       10.42       15.21     16.24 o 
  -1   2  35        1.37       -0.97     14.75 o 
   0   2  35        8.06      -19.46     20.33 o 
   1   2  35        1.55      -17.30     17.30 o 
   2   2  35       10.79       18.14     20.89 o 
   3   2  35       38.45       48.23     18.47 o 
  -3   3  35       12.24       15.98     17.92 o 
  -2   3  35       10.51        9.49     16.77 o 
  -1   3  35        7.34       -6.35     18.42 o 
   0   3  35       17.70      -34.12     34.12 o 
   1   3  35        8.05       -9.39     19.03 o 
   2   3  35       10.91       -2.34     20.34 o 
   3   3  35       12.34       -8.21     33.88 o 
  -2   4  35       60.17       52.11     21.03 o 
  -1   4  35       37.56       40.71     29.30 o 
   0   4  35       11.81       30.47     20.75 o 
   1   4  35       36.84       33.90     20.40 o 
   2   4  35       59.76       91.31     24.53 o 
  -1   5  35        6.19       31.68     17.44 o 
   0   5  35       37.91       15.54     17.54 o 
   1   5  35        6.19       17.52     21.92 o 
   0   0  36       21.10       -3.83     29.93 o 
   1   0  36        6.01       12.37     19.39 o 
   2   0  36        0.46      -16.01     16.01 o 
   3   0  36       24.37       11.22     17.70 o 
  -3   1  36        6.79       -8.78     17.47 o 
  -2   1  36       66.49       56.17     17.98 o 
  -1   1  36        6.94        8.76     19.48 o 
   0   1  36        3.45       27.31     19.84 o 
   1   1  36        7.15       32.91     29.00 o 
   2   1  36       65.83       55.97     23.23 o 
   3   1  36        6.62      -21.61     21.61 o 
  -3   2  36       14.60       33.47     18.44 o 
  -2   2  36       38.99       62.88     19.03 o 
  -1   2  36       17.42       15.49     18.84 o 
   0   2  36      155.86      152.74     39.03 o 
   1   2  36       17.34      -12.83     19.67 o 
   2   2  36       38.75       14.85     24.25 o 
   3   2  36       14.29       -4.03     21.73 o 
  -2   3  36        0.39        1.23     19.78 o 
  -1   3  36        9.76        8.96     19.11 o 
   0   3  36        0.98       34.65     21.27 o 
   1   3  36        9.43      -18.79     19.38 o 
   2   3  36        0.26      -16.75     20.43 o 
  -1   4  36       16.30      -13.89     20.60 o 
   0   4  36       39.70       50.57     23.90 o 
   1   4  36       16.03        5.76     20.04 o 
   1   0  37       57.37       57.39     33.33 o 
   2   0  37        0.04       -5.78     32.73 o 
  -2   1  37       28.58       31.28     18.01 o 
  -1   1  37       35.21       59.07     23.33 o 
   0   1  37       19.15       -0.21     20.17 o 
   1   1  37       34.71       48.63     22.53 o 
   2   1  37       27.99       45.44     23.45 o 
  -2   2  37        3.40      -20.76     20.76 o 
  -1   2  37       16.11       -1.14     23.58 o 
   0   2  37        0.00       15.44     20.90 o 
   1   2  37       15.44       31.46     20.86 o 
   2   2  37        3.29       -6.46     21.20 o 
  -1   3  37        2.06       -7.16     20.35 o 
   0   3  37       17.66       28.18     35.82 o 
   1   3  37        1.84        1.99     23.85 o 
   0   0  38       70.05       74.18     37.40 o 
   1   0  38       15.09       34.46     28.16 o 
  -1   1  38       72.60      105.41     38.50 o 
   0   1  38       67.78       73.97     49.49 o 
   1   1  38       73.29      118.40     40.46 o 
                                                 
